# Supplementary material for: Large deletions in the DNA primase large subunit PRIM2 are associated with NADP‐malate dehydrogenase activity in a porcine F2 cross
Source: Anim Genet. 2026 Feb 2;57(1):e70077. doi: 10.1002/age.70077 (PMC12864183; doi:10.1002/age.70077)
Supplement: Supplementary file 1 — Appendix S1: [file AGE-57-0-s006.xlsx]

## Sheet: ADG
Chr	SNP	bp	A1	A2	Freq	b	se	p
1	MantaDEL:6016:5:5:0:0:0	49904332	G	GCTATACTGGAGTTCCCGTGGTGGCGCAGTGGTTAACGAATCCGACTAGGAACCATGAGGTTGCGGGTTCGATCCCTGCCCTTGCTCAGTGGGTTAAAGATCCGGCGTTGCCGTGAGCTGTGGTGTAGGTCGCAGACGCGGCTCGGATCCCGAGTTGCTGTGGCTATGGTGTAGGCCAGTGGCTACAGCTCCGATTAGACCCCTAGCCTGGGAACCTCCATATGCCGTGAGAGCGGCCCAAGAAATGGCAAAAAGACAAAAAAAAAAAAAAAAAAAAAAAAAAAAAGGT	0.57038	26.903	5.61714	1.67233e-06
1	MantaDEL:10534:0:0:0:0:0	50994857	G	GCATTTAGGTACTCTTTTTTTTTTTTTTTTTTTTTTTTTTTTTTTTTTTGTCTTTTTGGTCTTTTGTTGTTGTTGTTGCTATTTCTTGGGCCGCTCCCGCGGCATATGGAGGTTCCCAGGCTAGGGGTCGAATCGGAGCTGCAGCCACTGGCCTACGCCAGAGCCACAGCAACGCGGGATCCGAGCCGCGTCTGCAACCTACACCACAGCTCACAGCAACGCCGGATCGTTAACCCACTGAGCAAGGGCAGGGACCGAACCCACAACCTCATGGTTCCTAGTCGGATTCGTTAACCACTGCGCCACGACGGGAACTC	0.580918	27.4005	5.75906	1.95704e-06
1	MantaDEL:29102:0:0:0:2:0	252154232	GTAT	GCATTTTTTTTTTTAATTTTTGTCTTTTGTCTTTTGTTGTTGTTGCTATTTCTTGGGCCACTCCCGCGGCACATGGAGGTTCCCAGGCTAGGGGTTGAATCGGAGCTGTAGCCACCGGCCTACGCCAGAGCCTCAGCAACGCGGGATCCGAGCCGCGTCTGCAACCTACACCACAGCTCACGGCAACGCCGGATCGTTAACCCACTGAGCAAGAGCAGGGACCGAACCCGCAACCTCATGGTTCCTAGTCGGATTCGTTAACCACTGCGCCACGACGGGAACTCCATCAGTA	0.74633	24.0306	5.35179	7.11561e-06
4	MantaDEL:88411:0:0:0:0:0	62727878	T	TCAGCTAATGTATGCACATTCTCATCACACACAGTAATCAATACCCAATGCCTATTACCATAATTATTGTAGTAGCTGCTGTTTGTGTAGCCCCTTACCTCTTCTCCTCCTCTTTATGAATAACTTTATAGAGAAGGAGTCTCACTGAAGTACTTAAAATAAGCTCCTTCTTGAATTTTGAGCTATTAATACTCAGCTGAGCAAGCGTTCTTTTTTTCTTTTTTATATTTTTAATCAAATTTATTTATTTCTGTCTTTTTAGGGCCACACCCATGGCATATGGAGGTTCCCAGGCTAGGGGTCGAATCAGAGCTGTAGCCACTGGCCTACACATCACAGCCA	0.417764	35.0045	6.90466	3.9847e-07
4	MantaDEL:86176:0:0:0:0:0	78366920	A	AGCCTCGTGGGAGAGAGTTGTTTTGCTAGAAGACTAAGCAGATGCCTGGATCAGAAACTGCCCAGATGAGAGTGGGATGGCCCTGAACTGACCTGGCAGATGCTTGGCTGTCTCATATCCCACATGTGCCATTCTCGTCTGACTCTGGCAATTGAGATGAAAAGTACTAAGCAAAGTTTTTATATTTTGAGAAACAAAAGATGCAGGATAGCTACACACACAGAAATATCCAGACCTGCCTCTGGTTTTCTTCACGCTTTGCCCCGATCCACATGGCACCAAAGATTAGACATTATTATGAGGCAATTATCAAAACACGCTCATTTTGTGACCATAAGTCAAGTCAAAAATTTTTACTTTGTACTTTTTAATTACTAAGTTCCCAGCCCGCATTCCCGG…	0.477795	33.223	6.09113	4.91587e-08
7	MantaDEL:26:2307:2307:0:0:0	25535065	TGG	TTTTTTTTTTTTTTTTTTTGTCTTTTGGTCTTTTGTTGTTGTTGCTATTTCTTGGGCCGCTCCCGCGGCATATGGAGGTTCCCAGGCTAGGGGTTGAATCGGAGCTGTAGCCACTGGCCTACGCCAGAGGCACAGCAACGCAGGATGCGAGCTGCGTCTGCAACCTACACCACAGCTCACGGCAACGCCGGATCGTCAACCCACTGAGCAAGGGCAGGGACCGAACCCGAAACCTCATGGTTCCTAGTCGGATTCGTCAACCACTGCGCCACGACGGGAACTCCCCGCCTAGTCTTTTGA	0.494166	-27.5687	5.93343	3.37895e-06
7	MantaDEL:147820:0:0:1:0:0	28372723	T	TGAAAAACTTATGGTTTCCGGAGTTCCCGTCGTGGTGCAGTGGTTAACAAATCCAACTAGGAACCATGAGGTTGCGGGTTCGGTCCCTGCCCTTGCTCAGTGGGTTAATGATCCGGCGTTGCCGTGAGCTGTGGTGTAGGTTGCAGACGCGGCTCGGATCCCGAGTTGCTGTGGCTCTGGCGTAGGCCGGTGGCTACAGCTCCGATTCAACCCCTAGCCTGGGAACCTCCATATGCCGCGGGAGCGGCCCAAGAAATAGCAACAACAACAACAACAACAAAAAGACAAAAAGACAAAAAAAA	0.770606	-34.952	6.67618	1.64689e-07
7	MantaDEL:147825:0:0:0:0:0	28413101	T	TAAAAATAAGGACCATCGGAGTTCCCGTCGTGGCGCAGTGGTTAACGAATCCGACTAGGAACCATGAGGTTGCGGGTTCGGTCCCTGCCCTTGCTCAGTGGGTTAACGATCCGGCGTTGCCGTGAGCTGTGGTGTAGGTTGCAGACGTGGCTCGGATCCCGCGTTGCTGTGGCTCTGGCGTAGGCCGGTGGCTACAGCTCCGATTCAACCCCTAGCCTGGGAACCTCCATATGCCGCGGGAGCAGCCCAAAAAATAGCAACAATAACAACAACAACAACCAAAAAGACAAAAGACAAAAAAAAAAA	0.769853	-34.9517	6.67615	1.64714e-07

## Sheet: BFT
Chr	SNP	bp	A1	A2	Freq	b	se	p
1	MantaDEL:30345:0:0:0:0:0	239183093	GAAGCAA	GTCTTTTGTCTTTTTGTTGTTGTTGTTGTTGCTATTTCTTGGGCCGCTCCCACGGCATATGGAGGTTCCCAGGCTAGGGGTTGAATCGGAGCTGTAGCCACTGGCCTACGCCAGAGCCACAGCAACGCGTGATCCGAGCCGCGTCTGCAACCTACACCACAGCTCACGGCAACACCGGATCGTTAACCCACTGAGCAAGGGCAGGGACCGAACCCGTAACCTCATGGTTCCTAGTCGGATTCGTTAACCACTGCGCCACGATGGGAACTCCGGTGTTTCATTTCTGAAACAG	0.351901	1.11225	0.245848	6.0647e-06
1	MantaDEL:29102:0:0:0:2:0	252154232	GTAT	GCATTTTTTTTTTTAATTTTTGTCTTTTGTCTTTTGTTGTTGTTGCTATTTCTTGGGCCACTCCCGCGGCACATGGAGGTTCCCAGGCTAGGGGTTGAATCGGAGCTGTAGCCACCGGCCTACGCCAGAGCCTCAGCAACGCGGGATCCGAGCCGCGTCTGCAACCTACACCACAGCTCACGGCAACGCCGGATCGTTAACCCACTGAGCAAGAGCAGGGACCGAACCCGCAACCTCATGGTTCCTAGTCGGATTCGTTAACCACTGCGCCACGACGGGAACTCCATCAGTA	0.74633	0.947656	0.197308	1.56359e-06
4	MantaDEL:92223:0:0:0:0:0	92112404	C	CAGGTTCCTTATTATTATTTTTTTTTTTTTTTTTTTTTGTCTTTTTGCTATTTCTTTGGGCCGCTCCCGCGGCATATGGAGGTTCCCAGGCTAGGGGTCTAATCGGAGCTGTGGCTGCCAGCCTACACCAGAGCCACAGCAACGCAGGATCGATCCGAGCCGCGTCTGCAACCTACACCACAGCTCACGGCAACGCCAGATCGTTAACCCACTGAGCAAGGGCAGGGACCGAACCCGCAACCTCATGGTTCCTAGTCGGATTCGTTAACCACTGCGCCACGACGGGAACTCCG	0.709259	-1.32275	0.247869	9.47691e-08
7	MantaDEL:139905:0:0:1:0:0	15617619	A	AAGATTTCATTCTTTTTTTTTTTTTTTTTTTGTCTTTTGTTTTTTTGTTGTTGATGTTGTTGTTGTTGTTGCCATTTCTTGGGCCACTCCCGGGGCATATGGAGGTTCCCAGGCTGGGGGTTGAATCGGAGCTGTAGCCACCGGCCTACACCAGAGCCACAGCAACACGGGATCCGAGCCGCATCTGCAACCTACACCACAGCTCACGGCAACGCCAGATCGTTAACCCACTGAGCAAGGGCAGGGACCGAACCCGCAACCTCATGGTTCCTAGTCGGATTCATCAACCACTGCGCCACGACGGGAACTCC	0.145465	-1.32876	0.293621	6.02735e-06
7	MantaDEL:145193:0:0:0:5:1	15729438	T	TAAAGATTATGAATGGGAGTTCCGTCGTGGCGCAGTGGTTAACGAATCGACTAGGAACCATGAGGGCGGGTTCGTCCTGCCTGCTCAGTGGTAAGGATCGCGTTGCGTGAGCTGTGGTAGGTGCAGACGCGGCTCGGATCCGAGGCGGGCCTGGGAGGCGGGTACAGCTGATAGACCTAGCCTGGAACCCATATGCGTGGAGCGCCCAAAGAAATAGCAAAAAGAAAAAAAAAAAAAAAAAAAAAAAAAAAAAAAAAAAAAAAGATGGAGAGGAAACATAAAAAGAAAGATGGAAGAGAAAGAAGAGAAAGAAGGACAGAGAAAGAGAAAAGAAGAGAAAGAAAGAAAAGAGGAAATTGAAAGTATAGAACTGGACAATAAATAAACTTAAAAAAAA	0.929055	2.18157	0.424756	2.80566e-07
7	MantaDEL:35287:8:8:0:0:0	16692006	GG	GACAGATTCTGTATTTTATTTTATTTTATTTTTTTGTTTTGTCTTTTGTCTTTTTTTATTGTTGTTGTTATTGTTGCTATTTCTTGGGCCGCTTCCGCGGCATATGGAGGTTCCCAGGCTAGGGGTTGAATCGGAGCTGTAGCCACCGGCCTACGCCAGAGCCACAGCAAAGTGGGATCAGAGCCGCGTCTGCAACCTACACCACAGCTCACGGCAACGCCGGATCGTTAACCCACTGAGCAAGGGCAGGGATCGAACCCGCAACCTCATGGTTCCTAGTCGGATTCGTTAACCACTGCGCCACGACGGGAACTCCTTTTTTTTTTTTTTTTTTTTGTCTTTTGTCTTTTTTTATTGTTGTTGTTATTGTTGCTATT	0.155627	-1.78745	0.300741	2.79032e-09
7	MantaDEL:133482:0:0:0:0:0	19482817	T	TTGTTTTCTTTTTTTTTTTTTTTTTTTTTTTTTTTTTGTCTTTTGTCTTTTGTTGTTGTTGTTGCTATTTCTTGGGCCGCTCCCGCGGCATATGGAGGTTCCCAGGCTAGGGGTTGAATCAGAGCTGGAGCCACCGGCCTATGCCAGAGCCACATCGACGCAGGATCCGAGCCGGGTCTGCAACCTACACCACAGCTCACGGCAACGCCGGATCCTTAACCCACTGAGCAAGGGCAGGGACCGAACCCGCAACCTCTTGGTTCCTAGTCGGATTCGTTAACCACTGCGCCACGACGGGAACTCC	0.241626	1.71585	0.275225	4.53676e-10
7	MantaDEL:118149:1:1:0:0:1	19542939	TT	TAAAAATTTTTTTTTTTTTTTTTTTTTTTTGTCTTTTGTTGTTGTTGTTGCTATTTCTTGGGCCGCTCCCGAGGCATATGGAGGTTCCCAGGCTAGGGGTTGAATCGGAGCTGTCGCCACCGGCCTACGCCAGAGCCACAGCAACGCGGGATCCGAGCCGCGTCTGCAACCTACACCACAGCTCACGGCAACGCCGGATCGTTAACCCACTGAGCAAGGGCAGGGACCGAACCCGCAACCTCATGGTTCCTAGTCGGATTCGTTAACCACTGCGCCACGACGGGAACTCCTAA	0.284343	1.42799	0.286195	6.05175e-07
7	MantaDEL:219569:0:0:0:1:0	19575437	TA	TGATTTAATTTTTTCTTTTTTTTTTTTTTTTTTGTCTTTTTGTCTTTTTTGTTGTTGTTGTTGTTGCTATTTCTTGGGCCGCTCCCGCAGCATATGGAGGTTCCCAGGCTAGGGGTTGAATCGGAGCTGTAGCCACCGGCCTACGCCAGAGCCACAGCAACGTGGGATTTGAGCCCCGTCTGCAACCTACACCACAGGTCACGGCAACGCCGGATCGTTAACCCACTGAGCAAGGGCAGGGACCGAACCCGCAACCTCATGGTTCCTAGTCGGATTCGTTAACCACTGTGCCACGACGGGAACTCCCTG	0.42548	-2.07722	0.282803	2.05605e-13
7	MantaDEL:136714:0:0:0:1:0	22793119	TAAAAA	TTTTTTTTTTTTTTTTTTGTCTTTTTGCCATTTCTTGGGCCGCTCCTGCGGCATATGGAGGTTCCCGGGCTAGAGGTCGAATCGGAGCTGTAGCTGCCAGCCTACGCCAGAGCCACAGCAACGCAGGATCCGAGCCGCGTCTGTGACCTACACCACAGCTCACGGCAACGCCGGAACCTTGACCCACTGAGCAAGGGCAGGGATCGAACCCGCAGCCTCATGGTTCCTAGTCGGATTCGTTAACCACTGCGCCACGACGGGAACTCCAGTTTCTGCTTTTTTAAAAATT	0.943734	-1.56302	0.291232	8.01002e-08
7	MantaDEL:18741:1:1:0:0:0	25493285	T	TAAAAATCCTGTATGCCGGAGTTCCCGTCGTGGCGCAGTGGTTAACGAATCCGACTAGGAACCATGAGGTTGCGGGTTCGGTCCCTGCCCTTGCTCAGTGGGTTAACGATCCGGCGTTGCCGTGAGCTGTGGTGTAGGTTGCAGACGCGGCTCGGATCCCACGTTGCTGTGGCTCTGGAGTAGGCCGGTGGCTAGAGCTCCGATTCAACCCCTAGCCTGGGAACCTCCATATGCCGCGGGAGCGGCCCAAGAAATAGCAACAACAACAACAACAAAAGACAAAAAAAAAAAAAAA	0.88201	2.26186	0.327979	5.33609e-12
7	MantaDEL:26:2307:2307:0:0:0	25535065	TGG	TTTTTTTTTTTTTTTTTTTGTCTTTTGGTCTTTTGTTGTTGTTGCTATTTCTTGGGCCGCTCCCGCGGCATATGGAGGTTCCCAGGCTAGGGGTTGAATCGGAGCTGTAGCCACTGGCCTACGCCAGAGGCACAGCAACGCAGGATGCGAGCTGCGTCTGCAACCTACACCACAGCTCACGGCAACGCCGGATCGTCAACCCACTGAGCAAGGGCAGGGACCGAACCCGAAACCTCATGGTTCCTAGTCGGATTCGTCAACCACTGCGCCACGACGGGAACTCCCCGCCTAGTCTTTTGA	0.494166	2.49361	0.240866	4.068e-25
7	MantaDEL:147017:0:0:1:0:0	25601130	T	TATGTGCGTTTTATTATTTTAATATTTTCCCCTGTATTAGCTTGTTAGTTATAGACTGTTTTTCCAGTACTGTTAGTTGTTACCTATAAGGTGTCAACATACAACCTTGACTTATTAAAAATAGTATATAAATTAGTATATTTGCAACTCACTAAAAATATAATTTATCTCTTTTTACTGCCTTCTGCCTTTTATATTGTTGTATGTATTAATTCTCTATATGGTGATATATATTTGTTCAGGCAACATACATTTATATTTACACATATATTTCCCTTTTCCTCTGTTCTTCTTTACTTTTTTCAGCTTCATTTTTTCATCTGAAATTATTTCCCTTCAACTAGAAGTATTTGCTTTAGTATTTTCTTTAGTAAAAATCTGGCGGTGATAATTTCTTTC…	0.503952	2.79466	0.245635	5.426e-30
7	MantaDEL:147323:0:0:0:0:0	26905670	A	ACCAGGATTATTTTTTTTTCTTTTTTTTTTTTGTCTTTTTTGTTGTTGTTGTTGCTATTTCTTGGGCCGCTCCCGCGGCATATGGAGGTTCCCAGGCTAGGGGTTGAATCGGAGCTGTAGCCACCGGCCTACGCCAGAGCCACAGCGACGTGGGATCCGAGCCGCGTCTGCAACCTACACCACAGCTCAAGGCAACGCCGGATCCTTAACCCACTGAGCAAGGGCAGGGACCGAACCCGCAACCTAGTCGGATTCGTTAACCACTGCGCCACGACGGGAACTCC	0.586752	2.14322	0.24162	7.30001e-19
7	MantaDEL:147461:0:1:0:0:0	27002086	G	GAAAAGAAAGTGTATTTTGTGCAAATCAAAACTACCATGAGATACCACCTCACACCAGTCAGAATGGCCATCATTAAGAAATCCACAAATAACAAGTGCTGGAGGGGCTGTGGAGAAAAGGGAACCCTCCTGCACTGCTGGTGGGAATGTAAACTGGTACAGCCACTATGGAGAACAGTTTGGAGATACCTTAGAAATCTATACATAGAACTTCCATATGACCCTGCAATCCCACTCTTGGGCATCTATCCGGACAAAGCTCTACTTAAAAGAGACACATGCACCCGCATGTTCATTGCAGCACTATTCACAATAGCCAGGACATGGAAACAACCCAAATGTCCATTGACAGATGATTGGATTCGGAAGAGGTGGTATATATACACAATGGAATACTAC…	0.85717	1.5115	0.335007	6.42669e-06
7	MantaDEL:142405:0:1:0:1:0	27384306	<DEL>	T	0.668611	1.49031	0.285443	1.77912e-07
7	MantaDEL:147611:0:0:0:0:0	27491632	T	TTGAGATCAGAGTTTTTTTTTTTTTTTTGGTCTTTTGTCTTTTTTGTTGTTGTTGTTGTTGTTGTTGTTATTGTTGCTATTTCTTGGGCCGCTCCCGCGGCATATGAAGGTTCCCAGGCTAGGGGTTGAATCGGAGCTGTAGCCACCGGCCTACGCCAGAGCCACAGCAACGCGGGATCCGAGCCGTGTCTGCAACCTACACCACAGCTCACAGCAACGCCGGATCGTTAACCCACTGAGCAAGTGCAGGGACCGAACCCGCAACCTCATGGTTCCTAGTCGGATTCGTTAACCACTGCGCCACGACGGGAACTCC	0.649793	2.67949	0.245201	8.49512e-28
7	MantaDEL:64951:1:1:0:0:0	27502734	TAG	TTTTTTTTTTTTTTTTTTTTTTTTTTTGTCTTTTTGCTATTTCTTTGGACCGCTCCAGCAGCATATGGAGGTTCCCAGGTAGGGGTCCAATCGGAGCTGTAGCCACCGGCCTACGCCAGAGCCACAGCAACTCGGGATCCGAGCCGCGTCTGCAACCTACACCACAGCTCACGGCAACGCTGGATCGTTAACCCACTGAGCAAGGGCAGGGACCGAACCCGCAACCTCATGGTTCCTAGTCGGATTCGTTAACCACTGCGCCACGACGGGAACTCCTGAAATATAATTGTTAA	0.731652	2.29295	0.279446	2.29929e-16
7	MantaDEL:21:19743:19743:0:0:0	27852698	TC	TAAAAGAGAAAGTTACAGAGTTCCCGTCGTGGCGCAGTGGTTAACGAATCCGACTAGGAACCATGAGGTTGTGGGTTCGGTCCCTGCCCTTGCTCAGTGGGTTAAGGGTCCGGCGTTGCCGTGAGCTGTGGTGTAGGTTGCAGACGCGGCTGGGATCCCGCGTTGCTGTGGCTCTGGCGTAGGCCGGTGGCTACAGCTCCAATTCAACCCCTAGCCTGGGAACCTCCATATGCCGCGGGAGCGGCCCAAGAAATAGCAACAACAACAACAACAAAAAGACAAAATAAATAAATAAATAAATA	0.733722	1.45143	0.289152	5.17805e-07
7	MantaDEL:147677:0:1:0:0:0	27867367	GCC	GATCCAGAAGGAGTTCTTTTTTTTTTTTTTTTATTTTCCCACTGTACAGCAAGGGGGTCAAGTTATCCTTACATGTATACATTGCAATTACAGTTTTTTCCCCCACCCTTTCTTCTGTTGCAACATGAGTATCTAGACATAGTTCTCAATGCTATTCAGCAGGATCTCCTTGTAAATCTATTCTAGGTTGTGTCTGATAAGCCCAAGCTCCCGATCCTTCCCACTCCCTCCCCCTCCCATCAGGCAACCACAAGTCTCTTCTCCAAGTCCATGATTTTCTTTTCTGAAGAGATGTTCATTTGTGCTGGATATTAGATTCCAGTTATAAGTGATATCATATGGTATTTGTCTTTGTCTTTTTGGCTCATTTCACTCAGTATGAGAGTCTCTAGTTCCATC…	0.73805	1.84158	0.295024	4.3161e-10
7	MantaDEL:147704:0:0:2:0:0	27994209	A	AAAGTGTTCTCTCGGAGTTCCCGTCGTGGCGCAGTGGTTAACGAATCCGACTAGGAACCATGAGGTTGCGGGTTCGGTCCCTGCCCTTGCTCAGTGGGTTAACGATCCGGCGTTGCCGTGAGCTGTGGTGTAGGTTGCAGACGTGGCTCGGATCCTGCGTTGCTGTGGCCCTGGCATAGGCCGGTGGCTACAGCTCCGATTGGACCTCTAGCCTGGGAACCTCCATATGCCGCGGGAGCGGCCCAAGAAATAGCAAAAAGACAAAAAAAAAAAAAAAAAT	0.786225	2.03163	0.302006	1.7303e-11
7	MantaDEL:147816:0:0:1:0:0	28341328	G	GAAAAAAAGGTCAGTATCGGAGTTCCCGTCGTGGCGCAGTGGTTAACGAATCCGACTAGGAGCCATGAGGTTGCGGGTTCGGTCCCTGCCCTTGCTCAGTGGGTTAACGATCCGGCGTTGCCATGAGCTGTGGTGTAGGTTGCAGACGCGGCTCGGATCCCGCGTTGCTGTGCTCTGGCGTAGGCCGGTGGCTACAGCTCCGATTCGGCCCCTAGCCTGGGAATCTCCATATGCCGCGGGAGCGGCCCAAGAAATAGCAACAACAACAACAACAACAAAAGACAAAAGACCAAAAAA	0.575273	2.89384	0.228747	1.10717e-36
7	MantaDEL:147792:0:1:0:0:0	28344543	<DEL>	A	0.597667	3.0219	0.230083	2.10452e-39
7	MantaDEL:147820:0:0:1:0:0	28372723	T	TGAAAAACTTATGGTTTCCGGAGTTCCCGTCGTGGTGCAGTGGTTAACAAATCCAACTAGGAACCATGAGGTTGCGGGTTCGGTCCCTGCCCTTGCTCAGTGGGTTAATGATCCGGCGTTGCCGTGAGCTGTGGTGTAGGTTGCAGACGCGGCTCGGATCCCGAGTTGCTGTGGCTCTGGCGTAGGCCGGTGGCTACAGCTCCGATTCAACCCCTAGCCTGGGAACCTCCATATGCCGCGGGAGCGGCCCAAGAAATAGCAACAACAACAACAACAACAAAAAGACAAAAAGACAAAAAAAA	0.770606	3.9723	0.270633	8.94222e-49
7	MantaDEL:147825:0:0:0:0:0	28413101	T	TAAAAATAAGGACCATCGGAGTTCCCGTCGTGGCGCAGTGGTTAACGAATCCGACTAGGAACCATGAGGTTGCGGGTTCGGTCCCTGCCCTTGCTCAGTGGGTTAACGATCCGGCGTTGCCGTGAGCTGTGGTGTAGGTTGCAGACGTGGCTCGGATCCCGCGTTGCTGTGGCTCTGGCGTAGGCCGGTGGCTACAGCTCCGATTCAACCCCTAGCCTGGGAACCTCCATATGCCGCGGGAGCAGCCCAAAAAATAGCAACAATAACAACAACAACAACCAAAAAGACAAAAGACAAAAAAAAAAA	0.769853	3.97224	0.270631	8.95697e-49
7	MantaDEL:147841:0:1:0:0:0	28466482	T	TCAAAGCTATTCTTTTTTTTTTTTTTTTTTTTTTTTTTTTTTTTTGTTGTTGTTGTTGCTATCTCTTGGGCCGCTTCCGCAGCATATGGAGGTTCCCAGGCTAGGGGTCTAATCGGAGCTGTAGCCACCGGCCTACGCCAGAGCCACAGCAACGCGGGATCCGAGCCGCGTCTGCAACCTACACCACAGCTCACGGCAACACCGGATCGTTAACCCACTGAGCAAGGGCAGGGACCGAACCCGCGACCTCATGGTTCCTAGTCGGACTCGTTAACCACTGCGCCACGACGGGAACTCCC	0.600866	2.81411	0.231008	3.88187e-34
7	MantaDEL:88372:1:1:4:0:0	28615437	T	TAAAAATATAAATAGCAACAACAACAACAACAACAAGAAAAAAGGAGTTCCCGTCGTGGCGCAGTGGTTAACGAATCCGACTAGGAACCATGAGCTTGCGGGTTCGGTCCCTGCCCTTGCTCAGTGGGTTAACGATCCAGCGTTGCCGTGAGCTGTGGTGTAGGTTGCAGACGCGGCTCGGATCCCGCGTTGCTGTGGCCCTGGCGTAGGCCGGTGGCTACAGCTCCGATTCAACCCCTAGCCTGGGAACCTCCATATGCCGCGGGAGCGGCCCAAGAAATAGCAACAACAACAACAACAACAACAACAACAACAACAACAACAAAAAAGACAAAAAAA	0.738803	3.2779	0.243624	2.88722e-41
7	MantaDEL:147892:0:0:0:0:0	28636335	GG	GTTTTTTTTTTTTTTTTTTTTTTTTTGTCTTTTGTTGTTGCTATTTCTTGGGCCGCTGCCGCGGCATATGGAGGTTCCCAGGCTAGGGGTTGAATCGGAGCTGTAGCCAACGGCCTACGCCAGAGCCACAGCAACGCAGGATCTGAGCCGCGTCTGCAACCTACACCACAGCTCACGGCAACGCCGGATCATTAACCCACTGAGCAAGGGCAGGGACCGAACCCGCAACCTCACGGTTCCTAGTCGGATTCGTTAACCACTGCGCCACCACGGGAAGTCCGGT	0.2516	1.7995	0.286785	3.50181e-10
7	MantaDEL:148045:0:1:0:0:0	29528935	T	TGGCCAGAATGTGTGTGTTTTGTTCCTCTTTTGCTTTTTTTTTTTTTTTTTTAAGGCCACACCCATGGCATATGGAAGTTCCCC	0.945239	2.76313	0.3247	1.74248e-17
7	MantaDEL:148092:0:0:0:0:1	29764711	T	TAGAAGTAGTTTTGTTTTGTTTTGTTTTTTTGTCTTTTGTCTTTTTGTTGTTGTTGTTGTTGTTGTTGTTGCTATTTCTTGGGCCGCTCCCTCGGCATATGGAGGTTCCCAGGCTAGGGGTTGAATCGGAGCTGTAGCCACCGGCCTACGCCAGAGCCACAGCAACGCAGGATCCGAGCCGCGTCTGCAACCTACACCACAGCTCACGGCAACGCCGGATCGTTAACCCACTGAGCAAGGGCAGGGACTGAACCCGCAACCTCATGGTTCCTAGTCGGATTCGTTAACCACTGCGCCACGACGGGAACTCC	0.517689	-1.4062	0.240211	4.7981e-09
7	MantaDEL:136288:1:2:0:0:0	32126851	T	TAAAATTCCTAAATGGGGAGTTCCCGTCGTGGTGCAGTGGTTAACGAATCCGACTAGGAACCATGAGGTTGCGGGTTCGGTCCCTGCCCTTGCTCAGTGGGTTAACGATCCGGCGTTGCCGTGAGCTGTGGTGTAGGTTGCAGACGCGGCTCGGATCCCGCATTGCTGTGGCTCTGGTGTAGGCCGGTGGCTACAGCTCCGATTCAAACCCTAGCCTGGGAATCTCCATATGCCACGGAAGCGGCCCAAGAGATAGCAACAACAACAACAACAACAAAAGACAAAAGACAAAAAAAAAAAAAAA	0.508845	1.62384	0.216038	5.62822e-14
7	MantaDEL:26:10335:10335:0:0:0	32538910	G	GGAAAAAGGAGTTCCCATCGTGGCGCAGTGGTTAACGAATCCGACTAGGAACCATGAGGTTGCGGGTTCAGTCCCTGCCCTTGCTCAGTGGGTTGACGATCCGGCATTGCCGTGAGCTGTGGTGTAGGTTGCAGACGCGGCTCGGATCCCGCGTTGCTGTGGCTCTGGTGTAGGCCGGTGGCTACAGCTCTGATTCGACCCCTAGCCTGGGAACCTCCATATGCCGCGGGAGCGGCCCAAGAAATAGCAACAACAACAACAACAAAAGACAGAAAGACAAAAAAAAAAAAAAAAAAAAAAAAAAA	0.487768	-1.81266	0.221235	2.53965e-16
7	MantaDEL:37360:1:1:0:0:0	32704246	T	TAAAAAACACTTGCGGAGTTCCCGTCGTGGCGCAGTGGTTAACGAATCCGACTAGGAACCATGAGGTTGCGGGTTCGGTCCCTGCCCTTGCTCAATGGGTTAACGATCCGGCGTTGCCGTGAGCTGTGGTGTAGGTTGCAGACGCGGCTCGGATACTACGTTGCTGTGGCTCTGGCGTAGGCCAGTGGCTACAGCTCCGATTAGACCCCTAGCCTGGGAACCTCCATATGCCGCGGGAGCGGCCCAAAGAAATAGCAAAAAGACAAAAAAAAAAAAAAAAAA	0.253293	-1.51339	0.278467	5.48813e-08
7	MantaDEL:148519:0:1:0:0:0	33093363	<DEL>	T	0.581671	1.48225	0.271085	4.55571e-08
7	MantaDEL:11689:7:7:0:0:0	33882403	T	TAAAAAAATCAAAACTGGAGTTCCCATCGTGGCGCAGTGGTTAATGAATCCGACTAGGAACCATGAGGTTGCGGGTTCGGTCCCTGCCCTTGCTCAGCGGGTTAACGATCCGGCGTGCCGTGAGCTGTGGTGAAGGTTGCAGATGCGGCTCAGATCCCGCGTTGCTGTGGCTCTGGCGTAGGCCGGTGGCTACAGCTCCGATTCAACCCCTAGCCTGGAACCTCCATATGCGCGGAGCGGCCAAGAAATAGCAACAACAACAACAAAAGACAAAAAGACAAAAAAAAAAAAAA	0.833647	2.35339	0.391294	1.80577e-09
7	MantaDEL:148984:0:1:0:0:0	35505115	<DEL>	G	0.173128	1.55897	0.272287	1.03154e-08
7	MantaDEL:149042:0:0:1:1:0	35626097	C	CGAAAATAAACATGGTGGAGTTCCCGTCGTGGCGCAGTGGTTAACGAATCCGACTAGAAACCATGAGGTTGCGGGTTCGATCCCTGCCCTTGCTCAGTGGGTTAACGATCCGGCGTTGCCGTGCGCTGTGGTGTAGGTTGCAGACGCGGCTCGGATCCTGCGTTGCTGTGCCTCTGGCGTAGGCCGGTGGCTACAGCTCCGATTCAACCCCTAGCCTGGGAACCTCCATATGCCGCGGGAGCGGCCCAAGAAATAGCAACAACAACAACAAAAGACAAAAAAAAAAAAAAAAAAA	0.57452	1.73871	0.256016	1.11025e-11
7	MantaDEL:149437:0:0:0:0:0	37641459	C	CGAACAGCAAAGAAGAAATCTGGGTAAAACTGAAGCTATACAGGAGGGAAGAAAACTCTAACAGCAACAAAACCAAAGAAAACCAAACACCCACCTACAACTGATATCCTCAGAAACACGCTATT	0.850207	2.35355	0.268863	2.06465e-18
7	MantaDEL:111813:1:1:0:0:0	37760958	C	CACAAATGTATAGAACCAGAGTTCCTGTCGTGGCGCAGTGGTTAACGAATCCGACTAGGAACCATGAGGTTGCGGGTTCGGTCCCTGCCCTTGCTCAGTGGGTTAACGATCTGGCGTTGCCGTGAGCTGTGGTGTAGGTTGCAGACGCGGCTCAGATCCTGTGTTGCTGTGGCTGTTGGTGTAGGCCGGCGGCTAAAGCTCCGATTCGACCCCTAGCCTGGGAACCTCCATATGCCGCGGGAGCGGCCCAAGAAATAGCAAAAAGACAAAAAAAAAAAAAAA	0.85096	2.30522	0.268961	1.02755e-17
7	MantaDEL:149850:0:0:0:0:0	40734523	A	ATGTGGAGTTCCCGTAGTGGCGCAGTGGTTAACGAATCCGACTAGGAACCATGAGGTTGCGGGTTCAGTCCCTGCCCTTGCTCAGTGGGTTAAGGATCCGGCGTTGCCGTGAGCTGTGGTGTAGGTTGCAGACGCGGCTCGGATCCTGCGTTGCTGTGCCTCTGGTGTAGGCCAGTGGCTACAGCTCTGATTCGACCCCTAGCCTGGGAACCTCCATATGCCGTGGGAGCGGCCCAAAGAAATAGCAAAAAGACAAAAAAAAAAAAAAAAAAAAAAAACATTCTAAAGAT	0.763643	2.09209	0.230464	1.10834e-19
7	MantaDEL:145436:0:0:0:0:0	43748441	T	TAGCAGACTGATTTTCTTTTCTTTTTTTTTTTTTTTGTCTTTTTGCTATTTTTTGGGCTGCTCGCACGGCATATGGAGGTTCCCAGGCTAGGGGTCGAATCGGAGCTGTAGCCACTGGCCTACGCCAGAGCCACAGCAATGCAGGATGCGAGCCGTGTCTGCAACCTACACCACAGCTCACGGCAACGCCAGATCCTTAACCCACTGAGCAAGGGCAGGGACCGAACCCGCAACCTCATGGTTCCTAGTCGGATTCGTTAACCACTGTGCCACGACGGGAACTCC	0.615356	1.31908	0.247021	9.29654e-08
7	MantaDEL:26334:2:2:2:0:0	43794108	T	TTAACGGTACTACCAGGAGTTCCCGTCGTGGCGCAGTGGTTAACGAATCCGACTAGGAACCATGAGGTTGTGGGTTCGGTCCCTGCCCTTACTCAGTGGGTTAACGATCCGGCGTTGCCGTGGGCTGTGGTGTAGGTTGCAGACGTGGCTCGGATCCAGCGTTGCTGTGGCTCTGGCGTAGGCTGGTGGCTACAGCTCCGATTAGACCCCTAGCCTGGGAACCTCCATATGCCGCGGGAGCGGCCCAAAGAAATAGCAAAAAGACAAAAAATAAATAAATAAATAAATAAATAAATAAATAAATAAA	0.672751	1.91856	0.23923	1.05976e-15
7	MantaDEL:138719:0:0:0:0:0	46332886	C	CCTCTGGAAATAACTCAGAGGGAACTTTAAAAAAAAAAAAAAAGATGGAGTTACTGTTGTGGCTCAGTGGGTTAAGAACCCAACTAATATTCGTGAGGATGTGGGTTCGATCCCTGGCCTCGCTCACTGGGTTAAGGCTCCAGCATTGCCGCGAGCAGTGATGCAGGTCACAGATGTGGCTCGGATCTGGCCCTGCTGTGGCTGTGGATCCTGTGTTGCTATGGCTGTGGCATAGGCTGGCAGCTGCAGCTCCTGTTCGACCCCTAGCCTGGGAACCTCCATATGCCATGGGTACAGCCCTAAAAAGACCAAACAAACAAACAAACAAACAAAACCCCACAAAGATGATGGGAAGGGCAGAGACCTCTTGATTCA	0.208694	-1.31203	0.268278	1.0056e-06
7	MantaDEL:151812:0:0:0:0:0	47890136	A	AAGGATTTTTGTTTTTTTTTTTTTTTTTTTTTTTTTTTTTTTTGTCTTTTGTCTTTTTGTCTTTTGTTGTTGTTGTTGTTGTTGCTATTTCTTGGAGTTCCAGGCTAGGGTTGATTGGAGTGTAGCCCGGCCTACGCCAGAGGCAGCACGCAGGATCGGCGCGTCTGCAACCTACACCACAGCTCCGGCACGCCGGATCGTTACCACTGAGCAGGCGGGACCGAACCGCACTCATGGTTCCTAGTCGGATTCGTTAACACTGCGCCACGACGGGAACTCC	0.355288	-1.50263	0.210276	8.93348e-13
7	MantaDEL:155368:0:0:1:0:0	75144933	T	TTCAAACCATTTTATTTTTTTTTTTTTTTTTTTTTTTGTTTTTTGTTTTTTTTTTTTGTCTTTTGTCTTTTTGTTGTTGTTGTTGTTGTTGCTATTTCTTGGGCCGCTCCTGCGGCATATGGAGGTTCCCAGGCTAGGGGTCGAATCGGAGCTGTAGCCACCGGCCTACGCCAGAGCCACAGCAACACGGGATCCGAGCCTCGTCTGCGACCTACACCACAGCTCACGGCAACGCCGGATCGTTAACCCACTGAGCAAGGGCAGGGACCGAACCCGCAACCTCATGGTTCCTAGTCGGATTCGTTAACCACTGCGCCACGACGGGAACTCC	0.268536	-1.14538	0.252233	5.59958e-06

## Sheet: CRCL
Chr	SNP	bp	A1	A2	Freq	b	se	p
14	MantaDEL:221224:1:1:0:0:0	41123296	TT	TCGACCAGTATTTTATTTTATTTTATTTTATTTTTATTTTTTTTGTCTTTTGTCTTTTTGTTGTTGTTGCTATCTCTTGGGCCGCTTCCGCGGCATATGGAGGTTTCCAGGCTAGGGGTTGAATCGGAGCTGTAGCCACCGGCCTACACCAGAGCCACAGCAACGCGGGATCCGAGCCGCGTCTGCAACCTACACCACAGCTCATGGCAACGCCGGATCGTTAACCCACTGAGCAAGGGCAGGGACCGAACCCGCGACCTCATGGTTCCTAGTCGGATTCGTTAACCACTGCGCCACGACGGGAACTCCTC	0.612157	-0.673242	0.143794	2.84127e-06
14	MantaDEL:279263:0:1:0:0:0	41147386	C	CTGCAATATATATATATATTTTTTGTCTTTTTGCATTTTATTGAGCAGCTGCCATGACATATGGAGATTCCCAGGCTAGGGGTCTAATCGGAGCTGTAGCCACCGGCCTACGCCAGAGCCACAGCAACTCGGAATCCGAGCCATGTCTGCCACACACACCATAGCTCATGGCAAAGCCGGATCCTTAACCCACTGAGCAAGGGCAGGGATCGAACCCACAACCTCATGGTTCGTAGTCGGATTCGTTAACCACTGCGCCACGACGGGAACTCCA	0.592021	-0.64926	0.139201	3.09831e-06
1	MantaDEL:32208:0:0:2:0:0	268979223	G	GCCTCCGCCTTTTTTTTTTTTTTTTTTTTTTTGGCTTTTTGTCTTTTGTTGTTGTTGTTGCTATTTCTTGGGCCGCTCCCGCGGCATATGGAGGTTCCCAGGCTAGGGGTCGAATCGGAGCTGTAGCTGCCAGCCTACGCCAGAGCCACAGCAACGGGGGATCCCAGCCGCGTCTGCAACCTACACCACAGCTCACAGCAACGCTGGATCATTAACCCACTGAGCAAGGGCAGGGATCGAACCCGCAACCTCATGGTTCCTAGTCGGATTCGTTAACCACTGCGCCACGACGGGAACTCCCA	0.26703	0.882111	0.196383	7.06246e-06
7	MantaDEL:145193:0:0:0:5:1	15729438	T	TAAAGATTATGAATGGGAGTTCCGTCGTGGCGCAGTGGTTAACGAATCGACTAGGAACCATGAGGGCGGGTTCGTCCTGCCTGCTCAGTGGTAAGGATCGCGTTGCGTGAGCTGTGGTAGGTGCAGACGCGGCTCGGATCCGAGGCGGGCCTGGGAGGCGGGTACAGCTGATAGACCTAGCCTGGAACCCATATGCGTGGAGCGCCCAAAGAAATAGCAAAAAGAAAAAAAAAAAAAAAAAAAAAAAAAAAAAAAAAAAAAAAGATGGAGAGGAAACATAAAAAGAAAGATGGAAGAGAAAGAAGAGAAAGAAGGACAGAGAAAGAGAAAAGAAGAGAAAGAAAGAAAAGAGGAAATTGAAAGTATAGAACTGGACAATAAATAAACTTAAAAAAAA	0.929055	-1.64598	0.285974	8.62718e-09
7	MantaDEL:35287:8:8:0:0:0	16692006	GG	GACAGATTCTGTATTTTATTTTATTTTATTTTTTTGTTTTGTCTTTTGTCTTTTTTTATTGTTGTTGTTATTGTTGCTATTTCTTGGGCCGCTTCCGCGGCATATGGAGGTTCCCAGGCTAGGGGTTGAATCGGAGCTGTAGCCACCGGCCTACGCCAGAGCCACAGCAAAGTGGGATCAGAGCCGCGTCTGCAACCTACACCACAGCTCACGGCAACGCCGGATCGTTAACCCACTGAGCAAGGGCAGGGATCGAACCCGCAACCTCATGGTTCCTAGTCGGATTCGTTAACCACTGCGCCACGACGGGAACTCCTTTTTTTTTTTTTTTTTTTTGTCTTTTGTCTTTTTTTATTGTTGTTGTTATTGTTGCTATT	0.155627	1.2536	0.202015	5.45232e-10
7	MantaDEL:133482:0:0:0:0:0	19482817	T	TTGTTTTCTTTTTTTTTTTTTTTTTTTTTTTTTTTTTGTCTTTTGTCTTTTGTTGTTGTTGTTGCTATTTCTTGGGCCGCTCCCGCGGCATATGGAGGTTCCCAGGCTAGGGGTTGAATCAGAGCTGGAGCCACCGGCCTATGCCAGAGCCACATCGACGCAGGATCCGAGCCGGGTCTGCAACCTACACCACAGCTCACGGCAACGCCGGATCCTTAACCCACTGAGCAAGGGCAGGGACCGAACCCGCAACCTCTTGGTTCCTAGTCGGATTCGTTAACCACTGCGCCACGACGGGAACTCC	0.241626	-1.18336	0.186063	2.01764e-10
7	MantaDEL:118149:1:1:0:0:1	19542939	TT	TAAAAATTTTTTTTTTTTTTTTTTTTTTTTGTCTTTTGTTGTTGTTGTTGCTATTTCTTGGGCCGCTCCCGAGGCATATGGAGGTTCCCAGGCTAGGGGTTGAATCGGAGCTGTCGCCACCGGCCTACGCCAGAGCCACAGCAACGCGGGATCCGAGCCGCGTCTGCAACCTACACCACAGCTCACGGCAACGCCGGATCGTTAACCCACTGAGCAAGGGCAGGGACCGAACCCGCAACCTCATGGTTCCTAGTCGGATTCGTTAACCACTGCGCCACGACGGGAACTCCTAA	0.284343	-0.882381	0.19251	4.57114e-06
7	MantaDEL:219569:0:0:0:1:0	19575437	TA	TGATTTAATTTTTTCTTTTTTTTTTTTTTTTTTGTCTTTTTGTCTTTTTTGTTGTTGTTGTTGTTGCTATTTCTTGGGCCGCTCCCGCAGCATATGGAGGTTCCCAGGCTAGGGGTTGAATCGGAGCTGTAGCCACCGGCCTACGCCAGAGCCACAGCAACGTGGGATTTGAGCCCCGTCTGCAACCTACACCACAGGTCACGGCAACGCCGGATCGTTAACCCACTGAGCAAGGGCAGGGACCGAACCCGCAACCTCATGGTTCCTAGTCGGATTCGTTAACCACTGTGCCACGACGGGAACTCCCTG	0.42548	1.22516	0.190015	1.13582e-10
7	MantaDEL:136714:0:0:0:1:0	22793119	TAAAAA	TTTTTTTTTTTTTTTTTTGTCTTTTTGCCATTTCTTGGGCCGCTCCTGCGGCATATGGAGGTTCCCGGGCTAGAGGTCGAATCGGAGCTGTAGCTGCCAGCCTACGCCAGAGCCACAGCAACGCAGGATCCGAGCCGCGTCTGTGACCTACACCACAGCTCACGGCAACGCCGGAACCTTGACCCACTGAGCAAGGGCAGGGATCGAACCCGCAGCCTCATGGTTCCTAGTCGGATTCGTTAACCACTGCGCCACGACGGGAACTCCAGTTTCTGCTTTTTTAAAAATT	0.943734	0.951178	0.195239	1.10551e-06
7	MantaDEL:18741:1:1:0:0:0	25493285	T	TAAAAATCCTGTATGCCGGAGTTCCCGTCGTGGCGCAGTGGTTAACGAATCCGACTAGGAACCATGAGGTTGCGGGTTCGGTCCCTGCCCTTGCTCAGTGGGTTAACGATCCGGCGTTGCCGTGAGCTGTGGTGTAGGTTGCAGACGCGGCTCGGATCCCACGTTGCTGTGGCTCTGGAGTAGGCCGGTGGCTAGAGCTCCGATTCAACCCCTAGCCTGGGAACCTCCATATGCCGCGGGAGCGGCCCAAGAAATAGCAACAACAACAACAACAAAAGACAAAAAAAAAAAAAAA	0.88201	-1.72148	0.220182	5.34919e-15
7	MantaDEL:26:2307:2307:0:0:0	25535065	TGG	TTTTTTTTTTTTTTTTTTTGTCTTTTGGTCTTTTGTTGTTGTTGCTATTTCTTGGGCCGCTCCCGCGGCATATGGAGGTTCCCAGGCTAGGGGTTGAATCGGAGCTGTAGCCACTGGCCTACGCCAGAGGCACAGCAACGCAGGATGCGAGCTGCGTCTGCAACCTACACCACAGCTCACGGCAACGCCGGATCGTCAACCCACTGAGCAAGGGCAGGGACCGAACCCGAAACCTCATGGTTCCTAGTCGGATTCGTCAACCACTGCGCCACGACGGGAACTCCCCGCCTAGTCTTTTGA	0.494166	-1.72737	0.162445	2.07964e-26
7	MantaDEL:147017:0:0:1:0:0	25601130	T	TATGTGCGTTTTATTATTTTAATATTTTCCCCTGTATTAGCTTGTTAGTTATAGACTGTTTTTCCAGTACTGTTAGTTGTTACCTATAAGGTGTCAACATACAACCTTGACTTATTAAAAATAGTATATAAATTAGTATATTTGCAACTCACTAAAAATATAATTTATCTCTTTTTACTGCCTTCTGCCTTTTATATTGTTGTATGTATTAATTCTCTATATGGTGATATATATTTGTTCAGGCAACATACATTTATATTTACACATATATTTCCCTTTTCCTCTGTTCTTCTTTACTTTTTTCAGCTTCATTTTTTCATCTGAAATTATTTCCCTTCAACTAGAAGTATTTGCTTTAGTATTTTCTTTAGTAAAAATCTGGCGGTGATAATTTCTTTC…	0.503952	-1.89316	0.16539	2.44317e-30
7	MantaDEL:147323:0:0:0:0:0	26905670	A	ACCAGGATTATTTTTTTTTCTTTTTTTTTTTTGTCTTTTTTGTTGTTGTTGTTGCTATTTCTTGGGCCGCTCCCGCGGCATATGGAGGTTCCCAGGCTAGGGGTTGAATCGGAGCTGTAGCCACCGGCCTACGCCAGAGCCACAGCGACGTGGGATCCGAGCCGCGTCTGCAACCTACACCACAGCTCAAGGCAACGCCGGATCCTTAACCCACTGAGCAAGGGCAGGGACCGAACCCGCAACCTAGTCGGATTCGTTAACCACTGCGCCACGACGGGAACTCC	0.586752	-1.44421	0.162902	7.61577e-19
7	MantaDEL:142405:0:1:0:1:0	27384306	<DEL>	T	0.668611	-0.956829	0.192062	6.29694e-07
7	MantaDEL:147611:0:0:0:0:0	27491632	T	TTGAGATCAGAGTTTTTTTTTTTTTTTTGGTCTTTTGTCTTTTTTGTTGTTGTTGTTGTTGTTGTTGTTATTGTTGCTATTTCTTGGGCCGCTCCCGCGGCATATGAAGGTTCCCAGGCTAGGGGTTGAATCGGAGCTGTAGCCACCGGCCTACGCCAGAGCCACAGCAACGCGGGATCCGAGCCGTGTCTGCAACCTACACCACAGCTCACAGCAACGCCGGATCGTTAACCCACTGAGCAAGTGCAGGGACCGAACCCGCAACCTCATGGTTCCTAGTCGGATTCGTTAACCACTGCGCCACGACGGGAACTCC	0.649793	-1.51906	0.165088	3.52909e-20
7	MantaDEL:64951:1:1:0:0:0	27502734	TAG	TTTTTTTTTTTTTTTTTTTTTTTTTTTGTCTTTTTGCTATTTCTTTGGACCGCTCCAGCAGCATATGGAGGTTCCCAGGTAGGGGTCCAATCGGAGCTGTAGCCACCGGCCTACGCCAGAGCCACAGCAACTCGGGATCCGAGCCGCGTCTGCAACCTACACCACAGCTCACGGCAACGCTGGATCGTTAACCCACTGAGCAAGGGCAGGGACCGAACCCGCAACCTCATGGTTCCTAGTCGGATTCGTTAACCACTGCGCCACGACGGGAACTCCTGAAATATAATTGTTAA	0.731652	-1.41806	0.187705	4.19813e-14
7	MantaDEL:21:19743:19743:0:0:0	27852698	TC	TAAAAGAGAAAGTTACAGAGTTCCCGTCGTGGCGCAGTGGTTAACGAATCCGACTAGGAACCATGAGGTTGTGGGTTCGGTCCCTGCCCTTGCTCAGTGGGTTAAGGGTCCGGCGTTGCCGTGAGCTGTGGTGTAGGTTGCAGACGCGGCTGGGATCCCGCGTTGCTGTGGCTCTGGCGTAGGCCGGTGGCTACAGCTCCAATTCAACCCCTAGCCTGGGAACCTCCATATGCCGCGGGAGCGGCCCAAGAAATAGCAACAACAACAACAACAAAAAGACAAAATAAATAAATAAATAAATA	0.733722	-0.892493	0.194545	4.48381e-06
7	MantaDEL:147677:0:1:0:0:0	27867367	GCC	GATCCAGAAGGAGTTCTTTTTTTTTTTTTTTTATTTTCCCACTGTACAGCAAGGGGGTCAAGTTATCCTTACATGTATACATTGCAATTACAGTTTTTTCCCCCACCCTTTCTTCTGTTGCAACATGAGTATCTAGACATAGTTCTCAATGCTATTCAGCAGGATCTCCTTGTAAATCTATTCTAGGTTGTGTCTGATAAGCCCAAGCTCCCGATCCTTCCCACTCCCTCCCCCTCCCATCAGGCAACCACAAGTCTCTTCTCCAAGTCCATGATTTTCTTTTCTGAAGAGATGTTCATTTGTGCTGGATATTAGATTCCAGTTATAAGTGATATCATATGGTATTTGTCTTTGTCTTTTTGGCTCATTTCACTCAGTATGAGAGTCTCTAGTTCCATC…	0.73805	-1.21856	0.198478	8.27617e-10
7	MantaDEL:147704:0:0:2:0:0	27994209	A	AAAGTGTTCTCTCGGAGTTCCCGTCGTGGCGCAGTGGTTAACGAATCCGACTAGGAACCATGAGGTTGCGGGTTCGGTCCCTGCCCTTGCTCAGTGGGTTAACGATCCGGCGTTGCCGTGAGCTGTGGTGTAGGTTGCAGACGTGGCTCGGATCCTGCGTTGCTGTGGCCCTGGCATAGGCCGGTGGCTACAGCTCCGATTGGACCTCTAGCCTGGGAACCTCCATATGCCGCGGGAGCGGCCCAAGAAATAGCAAAAAGACAAAAAAAAAAAAAAAAAT	0.786225	-1.14064	0.203421	2.05551e-08
7	MantaDEL:147816:0:0:1:0:0	28341328	G	GAAAAAAAGGTCAGTATCGGAGTTCCCGTCGTGGCGCAGTGGTTAACGAATCCGACTAGGAGCCATGAGGTTGCGGGTTCGGTCCCTGCCCTTGCTCAGTGGGTTAACGATCCGGCGTTGCCATGAGCTGTGGTGTAGGTTGCAGACGCGGCTCGGATCCCGCGTTGCTGTGCTCTGGCGTAGGCCGGTGGCTACAGCTCCGATTCGGCCCCTAGCCTGGGAATCTCCATATGCCGCGGGAGCGGCCCAAGAAATAGCAACAACAACAACAACAACAAAAGACAAAAGACCAAAAAA	0.575273	-1.76604	0.153907	1.76753e-30
7	MantaDEL:147792:0:1:0:0:0	28344543	<DEL>	A	0.597667	-1.86956	0.154876	1.49641e-33
7	MantaDEL:147820:0:0:1:0:0	28372723	T	TGAAAAACTTATGGTTTCCGGAGTTCCCGTCGTGGTGCAGTGGTTAACAAATCCAACTAGGAACCATGAGGTTGCGGGTTCGGTCCCTGCCCTTGCTCAGTGGGTTAATGATCCGGCGTTGCCGTGAGCTGTGGTGTAGGTTGCAGACGCGGCTCGGATCCCGAGTTGCTGTGGCTCTGGCGTAGGCCGGTGGCTACAGCTCCGATTCAACCCCTAGCCTGGGAACCTCCATATGCCGCGGGAGCGGCCCAAGAAATAGCAACAACAACAACAACAACAAAAAGACAAAAAGACAAAAAAAA	0.770606	-2.64926	0.182775	1.30952e-47
7	MantaDEL:147825:0:0:0:0:0	28413101	T	TAAAAATAAGGACCATCGGAGTTCCCGTCGTGGCGCAGTGGTTAACGAATCCGACTAGGAACCATGAGGTTGCGGGTTCGGTCCCTGCCCTTGCTCAGTGGGTTAACGATCCGGCGTTGCCGTGAGCTGTGGTGTAGGTTGCAGACGTGGCTCGGATCCCGCGTTGCTGTGGCTCTGGCGTAGGCCGGTGGCTACAGCTCCGATTCAACCCCTAGCCTGGGAACCTCCATATGCCGCGGGAGCAGCCCAAAAAATAGCAACAATAACAACAACAACAACCAAAAAGACAAAAGACAAAAAAAAAAA	0.769853	-2.64923	0.182774	1.31106e-47
7	MantaDEL:147841:0:1:0:0:0	28466482	T	TCAAAGCTATTCTTTTTTTTTTTTTTTTTTTTTTTTTTTTTTTTTGTTGTTGTTGTTGCTATCTCTTGGGCCGCTTCCGCAGCATATGGAGGTTCCCAGGCTAGGGGTCTAATCGGAGCTGTAGCCACCGGCCTACGCCAGAGCCACAGCAACGCGGGATCCGAGCCGCGTCTGCAACCTACACCACAGCTCACGGCAACACCGGATCGTTAACCCACTGAGCAAGGGCAGGGACCGAACCCGCGACCTCATGGTTCCTAGTCGGACTCGTTAACCACTGCGCCACGACGGGAACTCCC	0.600866	-1.84225	0.155457	2.13755e-32
7	MantaDEL:88372:1:1:4:0:0	28615437	T	TAAAAATATAAATAGCAACAACAACAACAACAACAAGAAAAAAGGAGTTCCCGTCGTGGCGCAGTGGTTAACGAATCCGACTAGGAACCATGAGCTTGCGGGTTCGGTCCCTGCCCTTGCTCAGTGGGTTAACGATCCAGCGTTGCCGTGAGCTGTGGTGTAGGTTGCAGACGCGGCTCGGATCCCGCGTTGCTGTGGCCCTGGCGTAGGCCGGTGGCTACAGCTCCGATTCAACCCCTAGCCTGGGAACCTCCATATGCCGCGGGAGCGGCCCAAGAAATAGCAACAACAACAACAACAACAACAACAACAACAACAACAACAAAAAAGACAAAAAAA	0.738803	-2.14953	0.163873	2.62896e-39
7	MantaDEL:147892:0:0:0:0:0	28636335	GG	GTTTTTTTTTTTTTTTTTTTTTTTTTGTCTTTTGTTGTTGCTATTTCTTGGGCCGCTGCCGCGGCATATGGAGGTTCCCAGGCTAGGGGTTGAATCGGAGCTGTAGCCAACGGCCTACGCCAGAGCCACAGCAACGCAGGATCTGAGCCGCGTCTGCAACCTACACCACAGCTCACGGCAACGCCGGATCATTAACCCACTGAGCAAGGGCAGGGACCGAACCCGCAACCTCACGGTTCCTAGTCGGATTCGTTAACCACTGCGCCACCACGGGAAGTCCGGT	0.2516	-1.052	0.19279	4.8506e-08
7	MantaDEL:148045:0:1:0:0:0	29528935	T	TGGCCAGAATGTGTGTGTTTTGTTCCTCTTTTGCTTTTTTTTTTTTTTTTTTAAGGCCACACCCATGGCATATGGAAGTTCCCC	0.945239	-1.58761	0.218278	3.5076e-13
7	MantaDEL:148092:0:0:0:0:1	29764711	T	TAGAAGTAGTTTTGTTTTGTTTTGTTTTTTTGTCTTTTGTCTTTTTGTTGTTGTTGTTGTTGTTGTTGTTGCTATTTCTTGGGCCGCTCCCTCGGCATATGGAGGTTCCCAGGCTAGGGGTTGAATCGGAGCTGTAGCCACCGGCCTACGCCAGAGCCACAGCAACGCAGGATCCGAGCCGCGTCTGCAACCTACACCACAGCTCACGGCAACGCCGGATCGTTAACCCACTGAGCAAGGGCAGGGACTGAACCCGCAACCTCATGGTTCCTAGTCGGATTCGTTAACCACTGCGCCACGACGGGAACTCC	0.517689	0.779027	0.161454	1.39948e-06
7	MantaDEL:136288:1:2:0:0:0	32126851	T	TAAAATTCCTAAATGGGGAGTTCCCGTCGTGGTGCAGTGGTTAACGAATCCGACTAGGAACCATGAGGTTGCGGGTTCGGTCCCTGCCCTTGCTCAGTGGGTTAACGATCCGGCGTTGCCGTGAGCTGTGGTGTAGGTTGCAGACGCGGCTCGGATCCCGCATTGCTGTGGCTCTGGTGTAGGCCGGTGGCTACAGCTCCGATTCAAACCCTAGCCTGGGAATCTCCATATGCCACGGAAGCGGCCCAAGAGATAGCAACAACAACAACAACAACAAAAGACAAAAGACAAAAAAAAAAAAAAA	0.508845	-1.14144	0.145769	4.85887e-15
7	MantaDEL:26:10335:10335:0:0:0	32538910	G	GGAAAAAGGAGTTCCCATCGTGGCGCAGTGGTTAACGAATCCGACTAGGAACCATGAGGTTGCGGGTTCAGTCCCTGCCCTTGCTCAGTGGGTTGACGATCCGGCATTGCCGTGAGCTGTGGTGTAGGTTGCAGACGCGGCTCGGATCCCGCGTTGCTGTGGCTCTGGTGTAGGCCGGTGGCTACAGCTCTGATTCGACCCCTAGCCTGGGAACCTCCATATGCCGCGGGAGCGGCCCAAGAAATAGCAACAACAACAACAACAAAAGACAGAAAGACAAAAAAAAAAAAAAAAAAAAAAAAAAA	0.487768	1.18875	0.148967	1.46373e-15
7	MantaDEL:37360:1:1:0:0:0	32704246	T	TAAAAAACACTTGCGGAGTTCCCGTCGTGGCGCAGTGGTTAACGAATCCGACTAGGAACCATGAGGTTGCGGGTTCGGTCCCTGCCCTTGCTCAATGGGTTAACGATCCGGCGTTGCCGTGAGCTGTGGTGTAGGTTGCAGACGCGGCTCGGATACTACGTTGCTGTGGCTCTGGCGTAGGCCAGTGGCTACAGCTCCGATTAGACCCCTAGCCTGGGAACCTCCATATGCCGCGGGAGCGGCCCAAAGAAATAGCAAAAAGACAAAAAAAAAAAAAAAAAA	0.253293	1.14107	0.187426	1.14231e-09
7	MantaDEL:148519:0:1:0:0:0	33093363	<DEL>	T	0.581671	-0.935391	0.182618	3.02104e-07
7	MantaDEL:148719:0:0:0:0:0	34348465	A	ATAGCGGGAGTTCCTGTTGTGGTGCAGTGGTTAACGAATTGACTAGGAACCATGAGGTTGCGGGTTCGATCCCTGCCCCTGCTCAGTGGGTTAACGATCCGGCGTTGCCGTGAGCTGTGGTGTAGGTTGCAGACGCGGCTCGGATCCCGAGTTGCTGTGGCTCTGGCGTAGGCCGGTGACTACAGCTCCGATTCAACCCCTAGCCTGGGAACATCCCATATGCCATGGAAGCGGCCCAAGAAATAGCAACAACAACAACAAAAAAAAAAAAAAAGAAAGAAAGAAAAAAGAAATGG	0.170493	1.03654	0.218798	2.16454e-06
7	MantaDEL:148984:0:1:0:0:0	35505115	<DEL>	G	0.173128	-0.967207	0.183974	1.46174e-07
7	MantaDEL:145634:0:1:0:1:0	35580086	<DEL>	T	0.61799	0.82658	0.182094	5.64382e-06
7	MantaDEL:149042:0:0:1:1:0	35626097	C	CGAAAATAAACATGGTGGAGTTCCCGTCGTGGCGCAGTGGTTAACGAATCCGACTAGAAACCATGAGGTTGCGGGTTCGATCCCTGCCCTTGCTCAGTGGGTTAACGATCCGGCGTTGCCGTGCGCTGTGGTGTAGGTTGCAGACGCGGCTCGGATCCTGCGTTGCTGTGCCTCTGGCGTAGGCCGGTGGCTACAGCTCCGATTCAACCCCTAGCCTGGGAACCTCCATATGCCGCGGGAGCGGCCCAAGAAATAGCAACAACAACAACAAAAGACAAAAAAAAAAAAAAAAAAA	0.57452	-1.36722	0.171924	1.82795e-15
7	MantaDEL:149437:0:0:0:0:0	37641459	C	CGAACAGCAAAGAAGAAATCTGGGTAAAACTGAAGCTATACAGGAGGGAAGAAAACTCTAACAGCAACAAAACCAAAGAAAACCAAACACCCACCTACAACTGATATCCTCAGAAACACGCTATT	0.850207	-1.56593	0.181251	5.64442e-18
7	MantaDEL:111813:1:1:0:0:0	37760958	C	CACAAATGTATAGAACCAGAGTTCCTGTCGTGGCGCAGTGGTTAACGAATCCGACTAGGAACCATGAGGTTGCGGGTTCGGTCCCTGCCCTTGCTCAGTGGGTTAACGATCTGGCGTTGCCGTGAGCTGTGGTGTAGGTTGCAGACGCGGCTCAGATCCTGTGTTGCTGTGGCTGTTGGTGTAGGCCGGCGGCTAAAGCTCCGATTCGACCCCTAGCCTGGGAACCTCCATATGCCGCGGGAGCGGCCCAAGAAATAGCAAAAAGACAAAAAAAAAAAAAAA	0.85096	-1.5294	0.181318	3.31407e-17
7	MantaDEL:149850:0:0:0:0:0	40734523	A	ATGTGGAGTTCCCGTAGTGGCGCAGTGGTTAACGAATCCGACTAGGAACCATGAGGTTGCGGGTTCAGTCCCTGCCCTTGCTCAGTGGGTTAAGGATCCGGCGTTGCCGTGAGCTGTGGTGTAGGTTGCAGACGCGGCTCGGATCCTGCGTTGCTGTGCCTCTGGTGTAGGCCAGTGGCTACAGCTCTGATTCGACCCCTAGCCTGGGAACCTCCATATGCCGTGGGAGCGGCCCAAAGAAATAGCAAAAAGACAAAAAAAAAAAAAAAAAAAAAAAACATTCTAAAGAT	0.763643	-1.28863	0.155025	9.381e-17
7	MantaDEL:26334:2:2:2:0:0	43794108	T	TTAACGGTACTACCAGGAGTTCCCGTCGTGGCGCAGTGGTTAACGAATCCGACTAGGAACCATGAGGTTGTGGGTTCGGTCCCTGCCCTTACTCAGTGGGTTAACGATCCGGCGTTGCCGTGGGCTGTGGTGTAGGTTGCAGACGTGGCTCGGATCCAGCGTTGCTGTGGCTCTGGCGTAGGCTGGTGGCTACAGCTCCGATTAGACCCCTAGCCTGGGAACCTCCATATGCCGCGGGAGCGGCCCAAAGAAATAGCAAAAAGACAAAAAATAAATAAATAAATAAATAAATAAATAAATAAATAAA	0.672751	-1.09734	0.161287	1.01998e-11
7	MantaDEL:151812:0:0:0:0:0	47890136	A	AAGGATTTTTGTTTTTTTTTTTTTTTTTTTTTTTTTTTTTTTTGTCTTTTGTCTTTTTGTCTTTTGTTGTTGTTGTTGTTGTTGCTATTTCTTGGAGTTCCAGGCTAGGGTTGATTGGAGTGTAGCCCGGCCTACGCCAGAGGCAGCACGCAGGATCGGCGCGTCTGCAACCTACACCACAGCTCCGGCACGCCGGATCGTTACCACTGAGCAGGCGGGACCGAACCGCACTCATGGTTCCTAGTCGGATTCGTTAACACTGCGCCACGACGGGAACTCC	0.355288	0.819002	0.141674	7.43004e-09

## Sheet: MFR
Chr	SNP	bp	A1	A2	Freq	b	se	p
18	MantaDEL:338712:0:1:0:0:0	38817029	<DEL>	G	0.246519	0.0496174	0.010943	5.78333e-06
1	MantaDEL:93:11611:11611:1:0:0	271329547	TA	TTTTTTTTTTTTTTTTTTTTTTTTTTGTCTTTTGTCTTTTGTTGTTGTTGCTATTTCTTGGGCCGCTCCCGTGGCATATGGAGGTTCCCAGGCTAGGGGTTGAATCGGAGCTGTAGCCACCGGCCTACGCCAGAGCCACAGCAACGCGGGATCCGAGCCGCGTCTGCAACCTACACCACAGCTCACGGCAATGCCGGATCGTTAACCCACTGAGCAGGGGCAGGGACCGAACCCGCAACCTCTTGGTTCCTAGTCGGATTCGTTAACCACTGCGCCACGACGGGAACTCCGTAAACTACTCAGTGTTTTTTTTGTTTGTTTGTTTGTTTTTGTCTTTTTGCCATTTCTTGGGCTGCTCCAGCAGCATATGGAGGTTCCCAGGCTAGGGGTCCAATCAGA…	0.958224	-0.0958014	0.0187552	3.25588e-07
4	MantaDEL:92223:0:0:0:0:0	92112404	C	CAGGTTCCTTATTATTATTTTTTTTTTTTTTTTTTTTTGTCTTTTTGCTATTTCTTTGGGCCGCTCCCGCGGCATATGGAGGTTCCCAGGCTAGGGGTCTAATCGGAGCTGTGGCTGCCAGCCTACACCAGAGCCACAGCAACGCAGGATCGATCCGAGCCGCGTCTGCAACCTACACCACAGCTCACGGCAACGCCAGATCGTTAACCCACTGAGCAAGGGCAGGGACCGAACCCGCAACCTCATGGTTCCTAGTCGGATTCGTTAACCACTGCGCCACGACGGGAACTCCG	0.709259	-0.0679198	0.0120476	1.72397e-08
7	MantaDEL:147611:0:0:0:0:0	27491632	T	TTGAGATCAGAGTTTTTTTTTTTTTTTTGGTCTTTTGTCTTTTTTGTTGTTGTTGTTGTTGTTGTTGTTATTGTTGCTATTTCTTGGGCCGCTCCCGCGGCATATGAAGGTTCCCAGGCTAGGGGTTGAATCGGAGCTGTAGCCACCGGCCTACGCCAGAGCCACAGCAACGCGGGATCCGAGCCGTGTCTGCAACCTACACCACAGCTCACAGCAACGCCGGATCGTTAACCCACTGAGCAAGTGCAGGGACCGAACCCGCAACCTCATGGTTCCTAGTCGGATTCGTTAACCACTGCGCCACGACGGGAACTCC	0.649793	0.0491977	0.0108298	5.55123e-06
7	MantaDEL:147792:0:1:0:0:0	28344543	<DEL>	A	0.597667	0.0482181	0.0101652	2.10092e-06
7	MantaDEL:147820:0:0:1:0:0	28372723	T	TGAAAAACTTATGGTTTCCGGAGTTCCCGTCGTGGTGCAGTGGTTAACAAATCCAACTAGGAACCATGAGGTTGCGGGTTCGGTCCCTGCCCTTGCTCAGTGGGTTAATGATCCGGCGTTGCCGTGAGCTGTGGTGTAGGTTGCAGACGCGGCTCGGATCCCGAGTTGCTGTGGCTCTGGCGTAGGCCGGTGGCTACAGCTCCGATTCAACCCCTAGCCTGGGAACCTCCATATGCCGCGGGAGCGGCCCAAGAAATAGCAACAACAACAACAACAACAAAAAGACAAAAAGACAAAAAAAA	0.770606	0.0594887	0.01208	8.45459e-07
7	MantaDEL:147825:0:0:0:0:0	28413101	T	TAAAAATAAGGACCATCGGAGTTCCCGTCGTGGCGCAGTGGTTAACGAATCCGACTAGGAACCATGAGGTTGCGGGTTCGGTCCCTGCCCTTGCTCAGTGGGTTAACGATCCGGCGTTGCCGTGAGCTGTGGTGTAGGTTGCAGACGTGGCTCGGATCCCGCGTTGCTGTGGCTCTGGCGTAGGCCGGTGGCTACAGCTCCGATTCAACCCCTAGCCTGGGAACCTCCATATGCCGCGGGAGCAGCCCAAAAAATAGCAACAATAACAACAACAACAACCAAAAAGACAAAAGACAAAAAAAAAAA	0.769853	0.0594885	0.01208	8.45507e-07
7	MantaDEL:88372:1:1:4:0:0	28615437	T	TAAAAATATAAATAGCAACAACAACAACAACAACAAGAAAAAAGGAGTTCCCGTCGTGGCGCAGTGGTTAACGAATCCGACTAGGAACCATGAGCTTGCGGGTTCGGTCCCTGCCCTTGCTCAGTGGGTTAACGATCCAGCGTTGCCGTGAGCTGTGGTGTAGGTTGCAGACGCGGCTCGGATCCCGCGTTGCTGTGGCCCTGGCGTAGGCCGGTGGCTACAGCTCCGATTCAACCCCTAGCCTGGGAACCTCCATATGCCGCGGGAGCGGCCCAAGAAATAGCAACAACAACAACAACAACAACAACAACAACAACAACAACAAAAAAGACAAAAAAA	0.738803	0.0538283	0.0107423	5.4177e-07

## Sheet: MDH
Chr	SNP	bp	A1	A2	Freq	b	se	p
7	MantaDEL:26:2307:2307:0:0:0	25535065	TGG	TTTTTTTTTTTTTTTTTTTGTCTTTTGGTCTTTTGTTGTTGTTGCTATTTCTTGGGCCGCTCCCGCGGCATATGGAGGTTCCCAGGCTAGGGGTTGAATCGGAGCTGTAGCCACTGGCCTACGCCAGAGGCACAGCAACGCAGGATGCGAGCTGCGTCTGCAACCTACACCACAGCTCACGGCAACGCCGGATCGTCAACCCACTGAGCAAGGGCAGGGACCGAACCCGAAACCTCATGGTTCCTAGTCGGATTCGTCAACCACTGCGCCACGACGGGAACTCCCCGCCTAGTCTTTTGA	0.494166	0.0585792	0.0118183	7.17158e-07
7	MantaDEL:147017:0:0:1:0:0	25601130	T	TATGTGCGTTTTATTATTTTAATATTTTCCCCTGTATTAGCTTGTTAGTTATAGACTGTTTTTCCAGTACTGTTAGTTGTTACCTATAAGGTGTCAACATACAACCTTGACTTATTAAAAATAGTATATAAATTAGTATATTTGCAACTCACTAAAAATATAATTTATCTCTTTTTACTGCCTTCTGCCTTTTATATTGTTGTATGTATTAATTCTCTATATGGTGATATATATTTGTTCAGGCAACATACATTTATATTTACACATATATTTCCCTTTTCCTCTGTTCTTCTTTACTTTTTTCAGCTTCATTTTTTCATCTGAAATTATTTCCCTTCAACTAGAAGTATTTGCTTTAGTATTTTCTTTAGTAAAAATCTGGCGGTGATAATTTCTTTC…	0.503952	0.0656889	0.0120653	5.19635e-08
7	MantaDEL:147323:0:0:0:0:0	26905670	A	ACCAGGATTATTTTTTTTTCTTTTTTTTTTTTGTCTTTTTTGTTGTTGTTGTTGCTATTTCTTGGGCCGCTCCCGCGGCATATGGAGGTTCCCAGGCTAGGGGTTGAATCGGAGCTGTAGCCACCGGCCTACGCCAGAGCCACAGCGACGTGGGATCCGAGCCGCGTCTGCAACCTACACCACAGCTCAAGGCAACGCCGGATCCTTAACCCACTGAGCAAGGGCAGGGACCGAACCCGCAACCTAGTCGGATTCGTTAACCACTGCGCCACGACGGGAACTCC	0.586752	0.0557101	0.011896	2.82545e-06
7	MantaDEL:147816:0:0:1:0:0	28341328	G	GAAAAAAAGGTCAGTATCGGAGTTCCCGTCGTGGCGCAGTGGTTAACGAATCCGACTAGGAGCCATGAGGTTGCGGGTTCGGTCCCTGCCCTTGCTCAGTGGGTTAACGATCCGGCGTTGCCATGAGCTGTGGTGTAGGTTGCAGACGCGGCTCGGATCCCGCGTTGCTGTGCTCTGGCGTAGGCCGGTGGCTACAGCTCCGATTCGGCCCCTAGCCTGGGAATCTCCATATGCCGCGGGAGCGGCCCAAGAAATAGCAACAACAACAACAACAACAAAAGACAAAAGACCAAAAAA	0.575273	0.0608667	0.0112871	6.94494e-08
7	MantaDEL:147792:0:1:0:0:0	28344543	<DEL>	A	0.597667	0.0663526	0.011345	4.95691e-09
7	MantaDEL:147820:0:0:1:0:0	28372723	T	TGAAAAACTTATGGTTTCCGGAGTTCCCGTCGTGGTGCAGTGGTTAACAAATCCAACTAGGAACCATGAGGTTGCGGGTTCGGTCCCTGCCCTTGCTCAGTGGGTTAATGATCCGGCGTTGCCGTGAGCTGTGGTGTAGGTTGCAGACGCGGCTCGGATCCCGAGTTGCTGTGGCTCTGGCGTAGGCCGGTGGCTACAGCTCCGATTCAACCCCTAGCCTGGGAACCTCCATATGCCGCGGGAGCGGCCCAAGAAATAGCAACAACAACAACAACAACAAAAAGACAAAAAGACAAAAAAAA	0.770606	0.0880378	0.0132749	3.31446e-11
7	MantaDEL:147825:0:0:0:0:0	28413101	T	TAAAAATAAGGACCATCGGAGTTCCCGTCGTGGCGCAGTGGTTAACGAATCCGACTAGGAACCATGAGGTTGCGGGTTCGGTCCCTGCCCTTGCTCAGTGGGTTAACGATCCGGCGTTGCCGTGAGCTGTGGTGTAGGTTGCAGACGTGGCTCGGATCCCGCGTTGCTGTGGCTCTGGCGTAGGCCGGTGGCTACAGCTCCGATTCAACCCCTAGCCTGGGAACCTCCATATGCCGCGGGAGCAGCCCAAAAAATAGCAACAATAACAACAACAACAACCAAAAAGACAAAAGACAAAAAAAAAAA	0.769853	0.0880349	0.0132747	3.31692e-11
7	MantaDEL:147841:0:1:0:0:0	28466482	T	TCAAAGCTATTCTTTTTTTTTTTTTTTTTTTTTTTTTTTTTTTTTGTTGTTGTTGTTGCTATCTCTTGGGCCGCTTCCGCAGCATATGGAGGTTCCCAGGCTAGGGGTCTAATCGGAGCTGTAGCCACCGGCCTACGCCAGAGCCACAGCAACGCGGGATCCGAGCCGCGTCTGCAACCTACACCACAGCTCACGGCAACACCGGATCGTTAACCCACTGAGCAAGGGCAGGGACCGAACCCGCGACCTCATGGTTCCTAGTCGGACTCGTTAACCACTGCGCCACGACGGGAACTCCC	0.600866	0.0578723	0.0114028	3.86929e-07
7	MantaDEL:88372:1:1:4:0:0	28615437	T	TAAAAATATAAATAGCAACAACAACAACAACAACAAGAAAAAAGGAGTTCCCGTCGTGGCGCAGTGGTTAACGAATCCGACTAGGAACCATGAGCTTGCGGGTTCGGTCCCTGCCCTTGCTCAGTGGGTTAACGATCCAGCGTTGCCGTGAGCTGTGGTGTAGGTTGCAGACGCGGCTCGGATCCCGCGTTGCTGTGGCCCTGGCGTAGGCCGGTGGCTACAGCTCCGATTCAACCCCTAGCCTGGGAACCTCCATATGCCGCGGGAGCGGCCCAAGAAATAGCAACAACAACAACAACAACAACAACAACAACAACAACAACAAAAAAGACAAAAAAA	0.738803	0.0722289	0.0120592	2.10421e-09
7	MantaDEL:148045:0:1:0:0:0	29528935	T	TGGCCAGAATGTGTGTGTTTTGTTCCTCTTTTGCTTTTTTTTTTTTTTTTTTAAGGCCACACCCATGGCATATGGAAGTTCCCC	0.945239	0.0764023	0.0160199	1.84939e-06
7	MantaDEL:149437:0:0:0:0:0	37641459	C	CGAACAGCAAAGAAGAAATCTGGGTAAAACTGAAGCTATACAGGAGGGAAGAAAACTCTAACAGCAACAAAACCAAAGAAAACCAAACACCCACCTACAACTGATATCCTCAGAAACACGCTATT	0.850207	0.0631359	0.013105	1.45219e-06
7	MantaDEL:111813:1:1:0:0:0	37760958	C	CACAAATGTATAGAACCAGAGTTCCTGTCGTGGCGCAGTGGTTAACGAATCCGACTAGGAACCATGAGGTTGCGGGTTCGGTCCCTGCCCTTGCTCAGTGGGTTAACGATCTGGCGTTGCCGTGAGCTGTGGTGTAGGTTGCAGACGCGGCTCAGATCCTGTGTTGCTGTGGCTGTTGGTGTAGGCCGGCGGCTAAAGCTCCGATTCGACCCCTAGCCTGGGAACCTCCATATGCCGCGGGAGCGGCCCAAGAAATAGCAAAAAGACAAAAAAAAAAAAAAA	0.85096	0.0594347	0.013111	5.80967e-06

## Sheet: SPC
Chr	SNP	bp	A1	A2	Freq	b	se	p
7	MantaDEL:147820:0:0:1:0:0	28372723	T	TGAAAAACTTATGGTTTCCGGAGTTCCCGTCGTGGTGCAGTGGTTAACAAATCCAACTAGGAACCATGAGGTTGCGGGTTCGGTCCCTGCCCTTGCTCAGTGGGTTAATGATCCGGCGTTGCCGTGAGCTGTGGTGTAGGTTGCAGACGCGGCTCGGATCCCGAGTTGCTGTGGCTCTGGCGTAGGCCGGTGGCTACAGCTCCGATTCAACCCCTAGCCTGGGAACCTCCATATGCCGCGGGAGCGGCCCAAGAAATAGCAACAACAACAACAACAACAAAAAGACAAAAAGACAAAAAAAA	0.770606	-0.534615	0.0891792	2.0369e-09
7	MantaDEL:147825:0:0:0:0:0	28413101	T	TAAAAATAAGGACCATCGGAGTTCCCGTCGTGGCGCAGTGGTTAACGAATCCGACTAGGAACCATGAGGTTGCGGGTTCGGTCCCTGCCCTTGCTCAGTGGGTTAACGATCCGGCGTTGCCGTGAGCTGTGGTGTAGGTTGCAGACGTGGCTCGGATCCCGCGTTGCTGTGGCTCTGGCGTAGGCCGGTGGCTACAGCTCCGATTCAACCCCTAGCCTGGGAACCTCCATATGCCGCGGGAGCAGCCCAAAAAATAGCAACAATAACAACAACAACAACCAAAAAGACAAAAGACAAAAAAAAAAA	0.769853	-0.534606	0.0891785	2.03747e-09
7	MantaDEL:88372:1:1:4:0:0	28615437	T	TAAAAATATAAATAGCAACAACAACAACAACAACAAGAAAAAAGGAGTTCCCGTCGTGGCGCAGTGGTTAACGAATCCGACTAGGAACCATGAGCTTGCGGGTTCGGTCCCTGCCCTTGCTCAGTGGGTTAACGATCCAGCGTTGCCGTGAGCTGTGGTGTAGGTTGCAGACGCGGCTCGGATCCCGCGTTGCTGTGGCCCTGGCGTAGGCCGGTGGCTACAGCTCCGATTCAACCCCTAGCCTGGGAACCTCCATATGCCGCGGGAGCGGCCCAAGAAATAGCAACAACAACAACAACAACAACAACAACAACAACAACAACAAAAAAGACAAAAAAA	0.738803	-0.36066	0.0801532	6.80702e-06

## Sheet: PC1
Chr	SNP	bp	A1	A2	Freq	b	se	p
7	MantaDEL:26:2307:2307:0:0:0	25535065	TGG	TTTTTTTTTTTTTTTTTTTGTCTTTTGGTCTTTTGTTGTTGTTGCTATTTCTTGGGCCGCTCCCGCGGCATATGGAGGTTCCCAGGCTAGGGGTTGAATCGGAGCTGTAGCCACTGGCCTACGCCAGAGGCACAGCAACGCAGGATGCGAGCTGCGTCTGCAACCTACACCACAGCTCACGGCAACGCCGGATCGTCAACCCACTGAGCAAGGGCAGGGACCGAACCCGAAACCTCATGGTTCCTAGTCGGATTCGTCAACCACTGCGCCACGACGGGAACTCCCCGCCTAGTCTTTTGA	0.494166	-0.525366	0.103245	3.6084e-07
7	MantaDEL:147017:0:0:1:0:0	25601130	T	TATGTGCGTTTTATTATTTTAATATTTTCCCCTGTATTAGCTTGTTAGTTATAGACTGTTTTTCCAGTACTGTTAGTTGTTACCTATAAGGTGTCAACATACAACCTTGACTTATTAAAAATAGTATATAAATTAGTATATTTGCAACTCACTAAAAATATAATTTATCTCTTTTTACTGCCTTCTGCCTTTTATATTGTTGTATGTATTAATTCTCTATATGGTGATATATATTTGTTCAGGCAACATACATTTATATTTACACATATATTTCCCTTTTCCTCTGTTCTTCTTTACTTTTTTCAGCTTCATTTTTTCATCTGAAATTATTTCCCTTCAACTAGAAGTATTTGCTTTAGTATTTTCTTTAGTAAAAATCTGGCGGTGATAATTTCTTTC…	0.503952	-0.606504	0.105187	8.12066e-09
7	MantaDEL:147323:0:0:0:0:0	26905670	A	ACCAGGATTATTTTTTTTTCTTTTTTTTTTTTGTCTTTTTTGTTGTTGTTGTTGCTATTTCTTGGGCCGCTCCCGCGGCATATGGAGGTTCCCAGGCTAGGGGTTGAATCGGAGCTGTAGCCACCGGCCTACGCCAGAGCCACAGCGACGTGGGATCCGAGCCGCGTCTGCAACCTACACCACAGCTCAAGGCAACGCCGGATCCTTAACCCACTGAGCAAGGGCAGGGACCGAACCCGCAACCTAGTCGGATTCGTTAACCACTGCGCCACGACGGGAACTCC	0.586752	-0.545783	0.103907	1.49957e-07
7	MantaDEL:147611:0:0:0:0:0	27491632	T	TTGAGATCAGAGTTTTTTTTTTTTTTTTGGTCTTTTGTCTTTTTTGTTGTTGTTGTTGTTGTTGTTGTTATTGTTGCTATTTCTTGGGCCGCTCCCGCGGCATATGAAGGTTCCCAGGCTAGGGGTTGAATCGGAGCTGTAGCCACCGGCCTACGCCAGAGCCACAGCAACGCGGGATCCGAGCCGTGTCTGCAACCTACACCACAGCTCACAGCAACGCCGGATCGTTAACCCACTGAGCAAGTGCAGGGACCGAACCCGCAACCTCATGGTTCCTAGTCGGATTCGTTAACCACTGCGCCACGACGGGAACTCC	0.649793	-0.540959	0.1055	2.93484e-07
7	MantaDEL:147816:0:0:1:0:0	28341328	G	GAAAAAAAGGTCAGTATCGGAGTTCCCGTCGTGGCGCAGTGGTTAACGAATCCGACTAGGAGCCATGAGGTTGCGGGTTCGGTCCCTGCCCTTGCTCAGTGGGTTAACGATCCGGCGTTGCCATGAGCTGTGGTGTAGGTTGCAGACGCGGCTCGGATCCCGCGTTGCTGTGCTCTGGCGTAGGCCGGTGGCTACAGCTCCGATTCGGCCCCTAGCCTGGGAATCTCCATATGCCGCGGGAGCGGCCCAAGAAATAGCAACAACAACAACAACAACAAAAGACAAAAGACCAAAAAA	0.575273	-0.605344	0.098098	6.79435e-10
7	MantaDEL:147792:0:1:0:0:0	28344543	<DEL>	A	0.597667	-0.638545	0.0987001	9.83004e-11
7	MantaDEL:147820:0:0:1:0:0	28372723	T	TGAAAAACTTATGGTTTCCGGAGTTCCCGTCGTGGTGCAGTGGTTAACAAATCCAACTAGGAACCATGAGGTTGCGGGTTCGGTCCCTGCCCTTGCTCAGTGGGTTAATGATCCGGCGTTGCCGTGAGCTGTGGTGTAGGTTGCAGACGCGGCTCGGATCCCGAGTTGCTGTGGCTCTGGCGTAGGCCGGTGGCTACAGCTCCGATTCAACCCCTAGCCTGGGAACCTCCATATGCCGCGGGAGCGGCCCAAGAAATAGCAACAACAACAACAACAACAAAAAGACAAAAAGACAAAAAAAA	0.770606	-0.799026	0.116206	6.15685e-12
7	MantaDEL:147825:0:0:0:0:0	28413101	T	TAAAAATAAGGACCATCGGAGTTCCCGTCGTGGCGCAGTGGTTAACGAATCCGACTAGGAACCATGAGGTTGCGGGTTCGGTCCCTGCCCTTGCTCAGTGGGTTAACGATCCGGCGTTGCCGTGAGCTGTGGTGTAGGTTGCAGACGTGGCTCGGATCCCGCGTTGCTGTGGCTCTGGCGTAGGCCGGTGGCTACAGCTCCGATTCAACCCCTAGCCTGGGAACCTCCATATGCCGCGGGAGCAGCCCAAAAAATAGCAACAATAACAACAACAACAACCAAAAAGACAAAAGACAAAAAAAAAAA	0.769853	-0.799011	0.116204	6.15965e-12
7	MantaDEL:147841:0:1:0:0:0	28466482	T	TCAAAGCTATTCTTTTTTTTTTTTTTTTTTTTTTTTTTTTTTTTTGTTGTTGTTGTTGCTATCTCTTGGGCCGCTTCCGCAGCATATGGAGGTTCCCAGGCTAGGGGTCTAATCGGAGCTGTAGCCACCGGCCTACGCCAGAGCCACAGCAACGCGGGATCCGAGCCGCGTCTGCAACCTACACCACAGCTCACGGCAACACCGGATCGTTAACCCACTGAGCAAGGGCAGGGACCGAACCCGCGACCTCATGGTTCCTAGTCGGACTCGTTAACCACTGCGCCACGACGGGAACTCCC	0.600866	-0.564398	0.0991191	1.23998e-08
7	MantaDEL:88372:1:1:4:0:0	28615437	T	TAAAAATATAAATAGCAACAACAACAACAACAACAAGAAAAAAGGAGTTCCCGTCGTGGCGCAGTGGTTAACGAATCCGACTAGGAACCATGAGCTTGCGGGTTCGGTCCCTGCCCTTGCTCAGTGGGTTAACGATCCAGCGTTGCCGTGAGCTGTGGTGTAGGTTGCAGACGCGGCTCGGATCCCGCGTTGCTGTGGCCCTGGCGTAGGCCGGTGGCTACAGCTCCGATTCAACCCCTAGCCTGGGAACCTCCATATGCCGCGGGAGCGGCCCAAGAAATAGCAACAACAACAACAACAACAACAACAACAACAACAACAACAAAAAAGACAAAAAAA	0.738803	-0.668851	0.104725	1.69494e-10
7	MantaDEL:148045:0:1:0:0:0	29528935	T	TGGCCAGAATGTGTGTGTTTTGTTCCTCTTTTGCTTTTTTTTTTTTTTTTTTAAGGCCACACCCATGGCATATGGAAGTTCCCC	0.945239	-0.649144	0.138965	2.99346e-06
7	MantaDEL:149437:0:0:0:0:0	37641459	C	CGAACAGCAAAGAAGAAATCTGGGTAAAACTGAAGCTATACAGGAGGGAAGAAAACTCTAACAGCAACAAAACCAAAGAAAACCAAACACCCACCTACAACTGATATCCTCAGAAACACGCTATT	0.850207	-0.514759	0.114363	6.76055e-06

## Sheet: PC2
Chr	SNP	bp	A1	A2	Freq	b	se	p
1	MantaDEL:93:11611:11611:1:0:0	271329547	TA	TTTTTTTTTTTTTTTTTTTTTTTTTTGTCTTTTGTCTTTTGTTGTTGTTGCTATTTCTTGGGCCGCTCCCGTGGCATATGGAGGTTCCCAGGCTAGGGGTTGAATCGGAGCTGTAGCCACCGGCCTACGCCAGAGCCACAGCAACGCGGGATCCGAGCCGCGTCTGCAACCTACACCACAGCTCACGGCAATGCCGGATCGTTAACCCACTGAGCAGGGGCAGGGACCGAACCCGCAACCTCTTGGTTCCTAGTCGGATTCGTTAACCACTGCGCCACGACGGGAACTCCGTAAACTACTCAGTGTTTTTTTTGTTTGTTTGTTTGTTTTTGTCTTTTTGCCATTTCTTGGGCTGCTCCAGCAGCATATGGAGGTTCCCAGGCTAGGGGTCCAATCAGA…	0.958224	-0.673947	0.113289	2.69914e-09
2	MantaDEL:44469:0:0:1:0:0	11709503	GGGA	GAGCCACAGCTACGCGCGATTCGAGCGGCATCTGCAACCTACACCACAGCTCACGGCAACACGGAATCCTTAACCCACTGGCCAGGGATCGAACCTGCAACCTCATGGTTCCTAGTTGGATTCATTAACCACTGAGCCACGACAGGAACTCCCCTGAAGAGCCTCCTTAATTCATATATACAAACTGAATCGCTTTGCTACTACGCACCAGAAACTAACACAATATTGTAAATCAACCATACTTCAATAAAAATTTTTTTTTTTTTTTTTTTTTTTTTTTTTGCTTTTTAGGGCTACACTTGTGGCATATGGAGGTTCCTAGATTAGGAGTTGAAATGGAGCTACAGCTGCCGGCCTACACCACAGC	0.608957	-0.280879	0.0614619	4.87792e-06
4	MantaDEL:89242:0:0:0:0:0	70396577	T	TAAAAAAGAATGGGGGGAGTTCCCGTCGTGGCGCAGTGGTTAACGAATCCGACTAGGAACCATGAGGTTGTGGGTTCAATCCCTGCCCTTGCTCAGTGGGTTAACGATCCGGCGTTGCCGTGAGCTGTGGTGTAGGTTGTAGACGCGGCTCGGATCCCGCGTTGCTGTGGCTCTGGTGTAGGCCGGTGGCTACAGCTCCGATTCAACCCCTAGCCTGGGAACCTCCATATGCCATGGGAGCGGCCCAAGAAATAGCAACAATAACAACAACAACAACAACAACAAAGACAAAAAAA	0.391795	0.358835	0.0698395	2.77676e-07
4	MantaDEL:89367:0:1:0:0:0	70855916	AC	ATAGACTTTGGGGAGTTCCCGTCGTGGCGCAGTGGTTAACGAATCCGACTAGGAACCATGAGGTTGCGGGTTCGATCCCTGCCCTTGCTCAGTGGGTTAACTATCTGGCGTTGCCATGAGCTGTGGTGTAGTTTGCAGACGCGGCTCGGATCCCGCGTTGCTGTGGCTCTGGCGTAGGCCGGTGGCTACAGCTCCGATTCAACCCCTAGCCTGGGAACCTCCATATGCCGTGGGAGCAGCCCAAGAAATAGCAACAACAACAACAAAAAAGACAAAAGACAAAAAAATAAATAAATAAATAAAAATTAAAAAAAATAAAT	0.292811	-0.439088	0.0805436	4.99314e-08
4	MantaDEL:87535:0:0:0:0:0	91300186	AGGAGACCT	AAGGAGACCTCCGCCCTTGCTATTGTTTTTTTTTTTGTCTTTTTGTCTTTTTTTTTTTGTTGTTGTTCTTGTTGCTATTTCTTGGGCCGCTCCCGAGGCATATGGAGATTCCCAGGCTAGGGGTCGAATCGGAGCTGTAGCCACCGGCCTACGCCAGAGCCACAGCAACGCGGGATCCGAGCCACGTCTGCAACCTACACCACAGCTCACGGCAACGCCGGGTCCTTAACCCACTGAGCAAGGGCAGGGACCGAACCCGCAACCTCATGGTTCCTAGTCAGATTCGTTAACCACTGCGCCACGATGGGAACTC	0.568122	-0.340289	0.0730843	3.22226e-06
4	MantaDEL:92223:0:0:0:0:0	92112404	C	CAGGTTCCTTATTATTATTTTTTTTTTTTTTTTTTTTTGTCTTTTTGCTATTTCTTTGGGCCGCTCCCGCGGCATATGGAGGTTCCCAGGCTAGGGGTCTAATCGGAGCTGTGGCTGCCAGCCTACACCAGAGCCACAGCAACGCAGGATCGATCCGAGCCGCGTCTGCAACCTACACCACAGCTCACGGCAACGCCAGATCGTTAACCCACTGAGCAAGGGCAGGGACCGAACCCGCAACCTCATGGTTCCTAGTCGGATTCGTTAACCACTGCGCCACGACGGGAACTCCG	0.709259	-0.459971	0.0744061	6.33354e-10
7	MantaDEL:219569:0:0:0:1:0	19575437	TA	TGATTTAATTTTTTCTTTTTTTTTTTTTTTTTTGTCTTTTTGTCTTTTTTGTTGTTGTTGTTGTTGCTATTTCTTGGGCCGCTCCCGCAGCATATGGAGGTTCCCAGGCTAGGGGTTGAATCGGAGCTGTAGCCACCGGCCTACGCCAGAGCCACAGCAACGTGGGATTTGAGCCCCGTCTGCAACCTACACCACAGGTCACGGCAACGCCGGATCGTTAACCCACTGAGCAAGGGCAGGGACCGAACCCGCAACCTCATGGTTCCTAGTCGGATTCGTTAACCACTGTGCCACGACGGGAACTCCCTG	0.42548	-0.451959	0.0787754	9.61942e-09
7	MantaDEL:18741:1:1:0:0:0	25493285	T	TAAAAATCCTGTATGCCGGAGTTCCCGTCGTGGCGCAGTGGTTAACGAATCCGACTAGGAACCATGAGGTTGCGGGTTCGGTCCCTGCCCTTGCTCAGTGGGTTAACGATCCGGCGTTGCCGTGAGCTGTGGTGTAGGTTGCAGACGCGGCTCGGATCCCACGTTGCTGTGGCTCTGGAGTAGGCCGGTGGCTAGAGCTCCGATTCAACCCCTAGCCTGGGAACCTCCATATGCCGCGGGAGCGGCCCAAGAAATAGCAACAACAACAACAACAAAAGACAAAAAAAAAAAAAAA	0.88201	0.48466	0.0918271	1.30629e-07
7	MantaDEL:26:2307:2307:0:0:0	25535065	TGG	TTTTTTTTTTTTTTTTTTTGTCTTTTGGTCTTTTGTTGTTGTTGCTATTTCTTGGGCCGCTCCCGCGGCATATGGAGGTTCCCAGGCTAGGGGTTGAATCGGAGCTGTAGCCACTGGCCTACGCCAGAGGCACAGCAACGCAGGATGCGAGCTGCGTCTGCAACCTACACCACAGCTCACGGCAACGCCGGATCGTCAACCCACTGAGCAAGGGCAGGGACCGAACCCGAAACCTCATGGTTCCTAGTCGGATTCGTCAACCACTGCGCCACGACGGGAACTCCCCGCCTAGTCTTTTGA	0.494166	0.427023	0.0681974	3.81131e-10
7	MantaDEL:147017:0:0:1:0:0	25601130	T	TATGTGCGTTTTATTATTTTAATATTTTCCCCTGTATTAGCTTGTTAGTTATAGACTGTTTTTCCAGTACTGTTAGTTGTTACCTATAAGGTGTCAACATACAACCTTGACTTATTAAAAATAGTATATAAATTAGTATATTTGCAACTCACTAAAAATATAATTTATCTCTTTTTACTGCCTTCTGCCTTTTATATTGTTGTATGTATTAATTCTCTATATGGTGATATATATTTGTTCAGGCAACATACATTTATATTTACACATATATTTCCCTTTTCCTCTGTTCTTCTTTACTTTTTTCAGCTTCATTTTTTCATCTGAAATTATTTCCCTTCAACTAGAAGTATTTGCTTTAGTATTTTCTTTAGTAAAAATCTGGCGGTGATAATTTCTTTC…	0.503952	0.46304	0.0690667	2.02441e-11
7	MantaDEL:147323:0:0:0:0:0	26905670	A	ACCAGGATTATTTTTTTTTCTTTTTTTTTTTTGTCTTTTTTGTTGTTGTTGTTGCTATTTCTTGGGCCGCTCCCGCGGCATATGGAGGTTCCCAGGCTAGGGGTTGAATCGGAGCTGTAGCCACCGGCCTACGCCAGAGCCACAGCGACGTGGGATCCGAGCCGCGTCTGCAACCTACACCACAGCTCAAGGCAACGCCGGATCCTTAACCCACTGAGCAAGGGCAGGGACCGAACCCGCAACCTAGTCGGATTCGTTAACCACTGCGCCACGACGGGAACTCC	0.586752	0.323617	0.0685463	2.34517e-06
7	MantaDEL:147611:0:0:0:0:0	27491632	T	TTGAGATCAGAGTTTTTTTTTTTTTTTTGGTCTTTTGTCTTTTTTGTTGTTGTTGTTGTTGTTGTTGTTATTGTTGCTATTTCTTGGGCCGCTCCCGCGGCATATGAAGGTTCCCAGGCTAGGGGTTGAATCGGAGCTGTAGCCACCGGCCTACGCCAGAGCCACAGCAACGCGGGATCCGAGCCGTGTCTGCAACCTACACCACAGCTCACAGCAACGCCGGATCGTTAACCCACTGAGCAAGTGCAGGGACCGAACCCGCAACCTCATGGTTCCTAGTCGGATTCGTTAACCACTGCGCCACGACGGGAACTCC	0.649793	0.480398	0.0692288	3.94102e-12
7	MantaDEL:64951:1:1:0:0:0	27502734	TAG	TTTTTTTTTTTTTTTTTTTTTTTTTTTGTCTTTTTGCTATTTCTTTGGACCGCTCCAGCAGCATATGGAGGTTCCCAGGTAGGGGTCCAATCGGAGCTGTAGCCACCGGCCTACGCCAGAGCCACAGCAACTCGGGATCCGAGCCGCGTCTGCAACCTACACCACAGCTCACGGCAACGCTGGATCGTTAACCCACTGAGCAAGGGCAGGGACCGAACCCGCAACCTCATGGTTCCTAGTCGGATTCGTTAACCACTGCGCCACGACGGGAACTCCTGAAATATAATTGTTAA	0.731652	0.356727	0.0783595	5.30276e-06
7	MantaDEL:147816:0:0:1:0:0	28341328	G	GAAAAAAAGGTCAGTATCGGAGTTCCCGTCGTGGCGCAGTGGTTAACGAATCCGACTAGGAGCCATGAGGTTGCGGGTTCGGTCCCTGCCCTTGCTCAGTGGGTTAACGATCCGGCGTTGCCATGAGCTGTGGTGTAGGTTGCAGACGCGGCTCGGATCCCGCGTTGCTGTGCTCTGGCGTAGGCCGGTGGCTACAGCTCCGATTCGGCCCCTAGCCTGGGAATCTCCATATGCCGCGGGAGCGGCCCAAGAAATAGCAACAACAACAACAACAACAAAAGACAAAAGACCAAAAAA	0.575273	0.486993	0.0642721	3.53492e-14
7	MantaDEL:147792:0:1:0:0:0	28344543	<DEL>	A	0.597667	0.519191	0.0647435	1.06438e-15
7	MantaDEL:147820:0:0:1:0:0	28372723	T	TGAAAAACTTATGGTTTCCGGAGTTCCCGTCGTGGTGCAGTGGTTAACAAATCCAACTAGGAACCATGAGGTTGCGGGTTCGGTCCCTGCCCTTGCTCAGTGGGTTAATGATCCGGCGTTGCCGTGAGCTGTGGTGTAGGTTGCAGACGCGGCTCGGATCCCGAGTTGCTGTGGCTCTGGCGTAGGCCGGTGGCTACAGCTCCGATTCAACCCCTAGCCTGGGAACCTCCATATGCCGCGGGAGCGGCCCAAGAAATAGCAACAACAACAACAACAACAAAAAGACAAAAAGACAAAAAAAA	0.770606	0.734417	0.0770175	1.48856e-21
7	MantaDEL:147825:0:0:0:0:0	28413101	T	TAAAAATAAGGACCATCGGAGTTCCCGTCGTGGCGCAGTGGTTAACGAATCCGACTAGGAACCATGAGGTTGCGGGTTCGGTCCCTGCCCTTGCTCAGTGGGTTAACGATCCGGCGTTGCCGTGAGCTGTGGTGTAGGTTGCAGACGTGGCTCGGATCCCGCGTTGCTGTGGCTCTGGCGTAGGCCGGTGGCTACAGCTCCGATTCAACCCCTAGCCTGGGAACCTCCATATGCCGCGGGAGCAGCCCAAAAAATAGCAACAATAACAACAACAACAACCAAAAAGACAAAAGACAAAAAAAAAAA	0.769853	0.734413	0.0770173	1.48894e-21
7	MantaDEL:147841:0:1:0:0:0	28466482	T	TCAAAGCTATTCTTTTTTTTTTTTTTTTTTTTTTTTTTTTTTTTTGTTGTTGTTGTTGCTATCTCTTGGGCCGCTTCCGCAGCATATGGAGGTTCCCAGGCTAGGGGTCTAATCGGAGCTGTAGCCACCGGCCTACGCCAGAGCCACAGCAACGCGGGATCCGAGCCGCGTCTGCAACCTACACCACAGCTCACGGCAACACCGGATCGTTAACCCACTGAGCAAGGGCAGGGACCGAACCCGCGACCTCATGGTTCCTAGTCGGACTCGTTAACCACTGCGCCACGACGGGAACTCCC	0.600866	0.470813	0.0650163	4.43899e-13
7	MantaDEL:88372:1:1:4:0:0	28615437	T	TAAAAATATAAATAGCAACAACAACAACAACAACAAGAAAAAAGGAGTTCCCGTCGTGGCGCAGTGGTTAACGAATCCGACTAGGAACCATGAGCTTGCGGGTTCGGTCCCTGCCCTTGCTCAGTGGGTTAACGATCCAGCGTTGCCGTGAGCTGTGGTGTAGGTTGCAGACGCGGCTCGGATCCCGCGTTGCTGTGGCCCTGGCGTAGGCCGGTGGCTACAGCTCCGATTCAACCCCTAGCCTGGGAACCTCCATATGCCGCGGGAGCGGCCCAAGAAATAGCAACAACAACAACAACAACAACAACAACAACAACAACAACAAAAAAGACAAAAAAA	0.738803	0.595975	0.0685396	3.45776e-18
7	MantaDEL:148045:0:1:0:0:0	29528935	T	TGGCCAGAATGTGTGTGTTTTGTTCCTCTTTTGCTTTTTTTTTTTTTTTTTTAAGGCCACACCCATGGCATATGGAAGTTCCCC	0.945239	0.518484	0.0908183	1.13622e-08
7	MantaDEL:148092:0:0:0:0:1	29764711	T	TAGAAGTAGTTTTGTTTTGTTTTGTTTTTTTGTCTTTTGTCTTTTTGTTGTTGTTGTTGTTGTTGTTGTTGCTATTTCTTGGGCCGCTCCCTCGGCATATGGAGGTTCCCAGGCTAGGGGTTGAATCGGAGCTGTAGCCACCGGCCTACGCCAGAGCCACAGCAACGCAGGATCCGAGCCGCGTCTGCAACCTACACCACAGCTCACGGCAACGCCGGATCGTTAACCCACTGAGCAAGGGCAGGGACTGAACCCGCAACCTCATGGTTCCTAGTCGGATTCGTTAACCACTGCGCCACGACGGGAACTCC	0.517689	-0.317249	0.0671691	2.3224e-06
7	MantaDEL:136288:1:2:0:0:0	32126851	T	TAAAATTCCTAAATGGGGAGTTCCCGTCGTGGTGCAGTGGTTAACGAATCCGACTAGGAACCATGAGGTTGCGGGTTCGGTCCCTGCCCTTGCTCAGTGGGTTAACGATCCGGCGTTGCCGTGAGCTGTGGTGTAGGTTGCAGACGCGGCTCGGATCCCGCATTGCTGTGGCTCTGGTGTAGGCCGGTGGCTACAGCTCCGATTCAAACCCTAGCCTGGGAATCTCCATATGCCACGGAAGCGGCCCAAGAGATAGCAACAACAACAACAACAACAAAAGACAAAAGACAAAAAAAAAAAAAAA	0.508845	0.2944	0.0611213	1.45986e-06
7	MantaDEL:26:10335:10335:0:0:0	32538910	G	GGAAAAAGGAGTTCCCATCGTGGCGCAGTGGTTAACGAATCCGACTAGGAACCATGAGGTTGCGGGTTCAGTCCCTGCCCTTGCTCAGTGGGTTGACGATCCGGCATTGCCGTGAGCTGTGGTGTAGGTTGCAGACGCGGCTCGGATCCCGCGTTGCTGTGGCTCTGGTGTAGGCCGGTGGCTACAGCTCTGATTCGACCCCTAGCCTGGGAACCTCCATATGCCGCGGGAGCGGCCCAAGAAATAGCAACAACAACAACAACAAAAGACAGAAAGACAAAAAAAAAAAAAAAAAAAAAAAAAAA	0.487768	-0.312232	0.0623346	5.47232e-07
7	MantaDEL:11689:7:7:0:0:0	33882403	T	TAAAAAAATCAAAACTGGAGTTCCCATCGTGGCGCAGTGGTTAATGAATCCGACTAGGAACCATGAGGTTGCGGGTTCGGTCCCTGCCCTTGCTCAGCGGGTTAACGATCCGGCGTGCCGTGAGCTGTGGTGAAGGTTGCAGATGCGGCTCAGATCCCGCGTTGCTGTGGCTCTGGCGTAGGCCGGTGGCTACAGCTCCGATTCAACCCCTAGCCTGGAACCTCCATATGCGCGGAGCGGCCAAGAAATAGCAACAACAACAACAAAAGACAAAAAGACAAAAAAAAAAAAAA	0.833647	0.637441	0.110767	8.67525e-09
7	MantaDEL:149042:0:0:1:1:0	35626097	C	CGAAAATAAACATGGTGGAGTTCCCGTCGTGGCGCAGTGGTTAACGAATCCGACTAGAAACCATGAGGTTGCGGGTTCGATCCCTGCCCTTGCTCAGTGGGTTAACGATCCGGCGTTGCCGTGCGCTGTGGTGTAGGTTGCAGACGCGGCTCGGATCCTGCGTTGCTGTGCCTCTGGCGTAGGCCGGTGGCTACAGCTCCGATTCAACCCCTAGCCTGGGAACCTCCATATGCCGCGGGAGCGGCCCAAGAAATAGCAACAACAACAACAAAAGACAAAAAAAAAAAAAAAAAAA	0.57452	0.373159	0.0715092	1.8054e-07
7	MantaDEL:149437:0:0:0:0:0	37641459	C	CGAACAGCAAAGAAGAAATCTGGGTAAAACTGAAGCTATACAGGAGGGAAGAAAACTCTAACAGCAACAAAACCAAAGAAAACCAAACACCCACCTACAACTGATATCCTCAGAAACACGCTATT	0.850207	0.344678	0.0753729	4.80844e-06
7	MantaDEL:111813:1:1:0:0:0	37760958	C	CACAAATGTATAGAACCAGAGTTCCTGTCGTGGCGCAGTGGTTAACGAATCCGACTAGGAACCATGAGGTTGCGGGTTCGGTCCCTGCCCTTGCTCAGTGGGTTAACGATCTGGCGTTGCCGTGAGCTGTGGTGTAGGTTGCAGACGCGGCTCAGATCCTGTGTTGCTGTGGCTGTTGGTGTAGGCCGGCGGCTAAAGCTCCGATTCGACCCCTAGCCTGGGAACCTCCATATGCCGCGGGAGCGGCCCAAGAAATAGCAAAAAGACAAAAAAAAAAAAAAA	0.85096	0.346566	0.0754038	4.30414e-06
7	MantaDEL:149850:0:0:0:0:0	40734523	A	ATGTGGAGTTCCCGTAGTGGCGCAGTGGTTAACGAATCCGACTAGGAACCATGAGGTTGCGGGTTCAGTCCCTGCCCTTGCTCAGTGGGTTAAGGATCCGGCGTTGCCGTGAGCTGTGGTGTAGGTTGCAGACGCGGCTCGGATCCTGCGTTGCTGTGCCTCTGGTGTAGGCCAGTGGCTACAGCTCTGATTCGACCCCTAGCCTGGGAACCTCCATATGCCGTGGGAGCGGCCCAAAGAAATAGCAAAAAGACAAAAAAAAAAAAAAAAAAAAAAAACATTCTAAAGAT	0.763643	0.375455	0.0643205	5.30673e-09
7	MantaDEL:26334:2:2:2:0:0	43794108	T	TTAACGGTACTACCAGGAGTTCCCGTCGTGGCGCAGTGGTTAACGAATCCGACTAGGAACCATGAGGTTGTGGGTTCGGTCCCTGCCCTTACTCAGTGGGTTAACGATCCGGCGTTGCCGTGGGCTGTGGTGTAGGTTGCAGACGTGGCTCGGATCCAGCGTTGCTGTGGCTCTGGCGTAGGCTGGTGGCTACAGCTCCGATTAGACCCCTAGCCTGGGAACCTCCATATGCCGCGGGAGCGGCCCAAAGAAATAGCAAAAAGACAAAAAATAAATAAATAAATAAATAAATAAATAAATAAATAAA	0.672751	0.329484	0.0670307	8.85932e-07
7	MantaDEL:151812:0:0:0:0:0	47890136	A	AAGGATTTTTGTTTTTTTTTTTTTTTTTTTTTTTTTTTTTTTTGTCTTTTGTCTTTTTGTCTTTTGTTGTTGTTGTTGTTGTTGCTATTTCTTGGAGTTCCAGGCTAGGGTTGATTGGAGTGTAGCCCGGCCTACGCCAGAGGCAGCACGCAGGATCGGCGCGTCTGCAACCTACACCACAGCTCCGGCACGCCGGATCGTTACCACTGAGCAGGCGGGACCGAACCGCACTCATGGTTCCTAGTCGGATTCGTTAACACTGCGCCACGACGGGAACTCC	0.355288	-0.306704	0.0589276	1.94249e-07

## Sheet: PC3
Chr	SNP	bp	A1	A2	Freq	b	se	p
1	MantaDEL:50:3527:3528:0:0:0	38458725	<DEL>	C	0.770418	-0.251408	0.0550464	4.94291e-06
1	MantaDEL:6016:5:5:0:0:0	49904332	G	GCTATACTGGAGTTCCCGTGGTGGCGCAGTGGTTAACGAATCCGACTAGGAACCATGAGGTTGCGGGTTCGATCCCTGCCCTTGCTCAGTGGGTTAAAGATCCGGCGTTGCCGTGAGCTGTGGTGTAGGTCGCAGACGCGGCTCGGATCCCGAGTTGCTGTGGCTATGGTGTAGGCCAGTGGCTACAGCTCCGATTAGACCCCTAGCCTGGGAACCTCCATATGCCGTGAGAGCGGCCCAAGAAATGGCAAAAAGACAAAAAAAAAAAAAAAAAAAAAAAAAAAAAGGT	0.57038	-0.295711	0.0552732	8.79639e-08
1	MantaDEL:10534:0:0:0:0:0	50994857	G	GCATTTAGGTACTCTTTTTTTTTTTTTTTTTTTTTTTTTTTTTTTTTTTGTCTTTTTGGTCTTTTGTTGTTGTTGTTGCTATTTCTTGGGCCGCTCCCGCGGCATATGGAGGTTCCCAGGCTAGGGGTCGAATCGGAGCTGCAGCCACTGGCCTACGCCAGAGCCACAGCAACGCGGGATCCGAGCCGCGTCTGCAACCTACACCACAGCTCACAGCAACGCCGGATCGTTAACCCACTGAGCAAGGGCAGGGACCGAACCCACAACCTCATGGTTCCTAGTCGGATTCGTTAACCACTGCGCCACGACGGGAACTC	0.580918	-0.284884	0.0567693	5.2137e-07
1	MantaDEL:11786:0:0:0:0:0	56680212	AAGTATCA	ACAAAAAATGTTTTTGATACACGCTCAGCCATTTTCTTCAAAGAATCGCATGTGCTCCACTGACAG	0.496236	-0.263207	0.0548233	1.57866e-06
4	MantaDEL:88411:0:0:0:0:0	62727878	T	TCAGCTAATGTATGCACATTCTCATCACACACAGTAATCAATACCCAATGCCTATTACCATAATTATTGTAGTAGCTGCTGTTTGTGTAGCCCCTTACCTCTTCTCCTCCTCTTTATGAATAACTTTATAGAGAAGGAGTCTCACTGAAGTACTTAAAATAAGCTCCTTCTTGAATTTTGAGCTATTAATACTCAGCTGAGCAAGCGTTCTTTTTTTCTTTTTTATATTTTTAATCAAATTTATTTATTTCTGTCTTTTTAGGGCCACACCCATGGCATATGGAGGTTCCCAGGCTAGGGGTCGAATCAGAGCTGTAGCCACTGGCCTACACATCACAGCCA	0.417764	-0.345769	0.0671766	2.64443e-07
7	MantaDEL:26:2307:2307:0:0:0	25535065	TGG	TTTTTTTTTTTTTTTTTTTGTCTTTTGGTCTTTTGTTGTTGTTGCTATTTCTTGGGCCGCTCCCGCGGCATATGGAGGTTCCCAGGCTAGGGGTTGAATCGGAGCTGTAGCCACTGGCCTACGCCAGAGGCACAGCAACGCAGGATGCGAGCTGCGTCTGCAACCTACACCACAGCTCACGGCAACGCCGGATCGTCAACCCACTGAGCAAGGGCAGGGACCGAACCCGAAACCTCATGGTTCCTAGTCGGATTCGTCAACCACTGCGCCACGACGGGAACTCCCCGCCTAGTCTTTTGA	0.494166	0.288232	0.058194	7.30952e-07

## Sheet: PC3_Enzymes
Chr	SNP	bp	A1	A2	Freq	b	se	p
7	MantaDEL:147792:0:1:0:0:0	28344543	<DEL>	A	0.597667	-0.159764	0.034363	3.33027e-06
7	MantaDEL:147820:0:0:1:0:0	28372723	T	TGAAAAACTTATGGTTTCCGGAGTTCCCGTCGTGGTGCAGTGGTTAACAAATCCAACTAGGAACCATGAGGTTGCGGGTTCGGTCCCTGCCCTTGCTCAGTGGGTTAATGATCCGGCGTTGCCGTGAGCTGTGGTGTAGGTTGCAGACGCGGCTCGGATCCCGAGTTGCTGTGGCTCTGGCGTAGGCCGGTGGCTACAGCTCCGATTCAACCCCTAGCCTGGGAACCTCCATATGCCGCGGGAGCGGCCCAAGAAATAGCAACAACAACAACAACAACAAAAAGACAAAAAGACAAAAAAAA	0.770606	-0.245572	0.0406915	1.58988e-09
7	MantaDEL:147825:0:0:0:0:0	28413101	T	TAAAAATAAGGACCATCGGAGTTCCCGTCGTGGCGCAGTGGTTAACGAATCCGACTAGGAACCATGAGGTTGCGGGTTCGGTCCCTGCCCTTGCTCAGTGGGTTAACGATCCGGCGTTGCCGTGAGCTGTGGTGTAGGTTGCAGACGTGGCTCGGATCCCGCGTTGCTGTGGCTCTGGCGTAGGCCGGTGGCTACAGCTCCGATTCAACCCCTAGCCTGGGAACCTCCATATGCCGCGGGAGCAGCCCAAAAAATAGCAACAATAACAACAACAACAACCAAAAAGACAAAAGACAAAAAAAAAAA	0.769853	-0.24557	0.0406913	1.59017e-09
7	MantaDEL:88372:1:1:4:0:0	28615437	T	TAAAAATATAAATAGCAACAACAACAACAACAACAAGAAAAAAGGAGTTCCCGTCGTGGCGCAGTGGTTAACGAATCCGACTAGGAACCATGAGCTTGCGGGTTCGGTCCCTGCCCTTGCTCAGTGGGTTAACGATCCAGCGTTGCCGTGAGCTGTGGTGTAGGTTGCAGACGCGGCTCGGATCCCGCGTTGCTGTGGCCCTGGCGTAGGCCGGTGGCTACAGCTCCGATTCAACCCCTAGCCTGGGAACCTCCATATGCCGCGGGAGCGGCCCAAGAAATAGCAACAACAACAACAACAACAACAACAACAACAACAACAACAAAAAAGACAAAAAAA	0.738803	-0.175646	0.0364091	1.40543e-06

[truncated: 4 more sheets: PC1_Fat, PC2_Fat, PC3_Fat, mtGWAS]
